# Supplementary material for: Taxonomic and Metagenomic Survey of a Peat-Based Straw Degrading Biofertilizer
Source: Microorganisms. 2025 Dec 12;13(12):2830. doi: 10.3390/microorganisms13122830 (PMC12735889; doi:10.3390/microorganisms13122830)
Supplement: Supplementary file 1 [file microorganisms-13-02830-s001.zip]

Archive with 2 entries (2 files):
- bags_figure_supplement.pdf
- bags_tables_supplement.xlsx
