# Supplementary material for: Taxonomic and Metagenomic Survey of a Peat-Based Straw Degrading Biofertilizer
Source: Microorganisms. 2025 Dec 12;13(12):2830. doi: 10.3390/microorganisms13122830 (PMC12735889; doi:10.3390/microorganisms13122830)
Supplement: Supplementary file 1 [file microorganisms-13-02830-s001.zip › bags_tables_supplement.xlsx]

## Sheet: Table S1
Table S1. DRAM Annotation, used in the study for the functional analysis of MAGs
category	subcategory	function_name	function_ids	long_function_name	gene_symbol
CAZy	CAZy	Polyphenolics	K05909, AA1, AA2, K00422	Polyphenolics Cleavage
CAZy	CAZy	Crystalline Cellulose	GH7, GH48, AA10, AA15, AA16, AA9, AA10, AA11, AA13	Crystalline Cellulose Backbone Cleavage
CAZy	CAZy	Amorphous Cellulose	GH5, GH6, GH7, GH8, GH9, GH10, GH124, GH12, GH44, GH45	Amorphous Cellulose Backbone Cleavage
CAZy	CAZy	Amorphous Cellulose	GH94, GH1, GH2, GH3, GH5, GH9, GH16, GH116	Amorphous Cellulose Oligo Cleavage
CAZy	CAZy	Mucin	GH101	Mucin Backbone Cleavage
CAZy	CAZy	Mucin	GH27, GH129, GH112, GH109, GH31, GH36	Mucin Oligo Cleavage
CAZy	CAZy	Sulf-Polysachharides	GH111, GH16, GH82, GH150, GH79, PL29, PL30, PL33, PL8, PL12, PL13, PL15, PL21, PL6, PL37, GH56, GH86	Sulf-Polysachharides Backbone Cleavage
CAZy	CAZy	Sulf-Polysachharides	PL21, PL37, PL23, PL24, PL25, GH88, PL15, PL6, GH117	Sulf-Polysachharides Oligo Cleavage
CAZy	CAZy	Xyloglucan	GH5, GH9, GH12, GH16, GH44, GH45, GH48, GH74, AA9	Xyloglucan Backbone Cleavage (Hemicellulose)
CAZy	CAZy	Xyloglucan	GH31, GH43, GH10, GH2	Xyloglucan Oligo Cleavage (Hemicellulose)
CAZy	CAZy	Starch	AA13, GH13, GH14, GH57, GH119, GH126	Starch Backbone Cleavage
CAZy	CAZy	Starch	GH133, GH15, GH97	Starch Oligo Cleavage
CAZy	CAZy	Chitin	GH18, GH19, GH23, GH73	Chitin Backbone Cleavage
CAZy	CAZy	Chitin	GH20, GH3, GH5, GH84, GH116, AA10, AA11, AA15, CE4	Chitin Oligo Cleavage
CAZy	CAZy	Pectin	GH28, PL1, PL2, PL9, PL10, PL11, PL22, PL26, PL3, PL4	Pectin Backbone Cleavage
CAZy	CAZy	Pectin	GH78, GH106, GH138, GH139, GH143, CE8, GH105, GH4, CE12, GH2	Pectin Oligo Cleavage
CAZy	CAZy	Alpha-galactans	GH166	Alpha-galactans Backbone Cleavage
CAZy	CAZy	Alpha-galactans	GH27, GH110, GH4, GH31, GH36, GH97	Alpha-galactans Oligo Cleavage
CAZy	CAZy	Beta-galactan (pectic galactan)	GH53	Beta-galactan (pectic galactan) Backbone Cleavage
CAZy	CAZy	Beta-galactan (pectic galactan)	GH2, GH35, GH42, GH1, GH59, GH147, GH165	Beta-galactan (pectic galactan) Oligo Cleavage
CAZy	CAZy	Mixed-Linkage glucans	GH16, GH30, GH17, GH7, GH8, GH9, GH5, GH55, GH64, GH81, GH128, GH152, GH157, GH158	Mixed-Linkage glucans Backbone Cleavage (Hemicellulose)
CAZy	CAZy	Mixed-Linkage glucans	GH3, GH16, GH17, GH55, GH1	Mixed-Linkage glucans Oligo Cleavage (Hemicellulose)
CAZy	CAZy	Xylans	GH10, GH26, GH8, GH5, GH11, GH30, GH98, GH141	Xylan Backbone Cleavage (Hemicellulose)
CAZy	CAZy	Xylans	GH39, GH3, GH31, GH52, GH120, GH115, GH67	Xylan Oligo Cleavage (Hemicellulose)
CAZy	CAZy	Beta-mannan	GH113, GH134, GH26, GH5	Beta-mannan Backbone Cleavage (Hemicellulose)
CAZy	CAZy	Beta-mannan	GH26,GH130, GH113, CE2, CE17, GH2	Beta-mannan Oligo Cleavage (Hemicellulose)
CAZy	CAZy	Alpha-mannan	GH99, GH76	Alpha-mannan Backbone Cleavage (Hemicellulose)
CAZy	CAZy	Alpha-mannan	GH76, GH92, GH38, GH63, GH47, GH125, GH130	Alpha-mannan Oligo Cleavage (Hemicellulose)
CAZy	CAZy	Arabinan	GH43, GH49	Arabinan Backbone Cleavage
CAZy	CAZy	Arabinan	GH93, GH43, GH51, GH3, GH54, GH62	Arabinan Oligo Cleavage
CAZy	CAZy	Rhamnose cleavage	GH78, GH106, GH145, PL24, PL25, PL27, PL28, GH28	Rhamnose Oligo cleavage
CAZy	CAZy	Fucose Cleavage	GH107, GH139, GH141, GH151, GH29, GH95	Fucose Oligo Cleavage
CAZy	CAZy	Arabinose cleavage	GH121, GH127, GH137, GH142, GH146, GH54, GH62, GH2	Arabinose Oligo cleavage
Nitrogen metabolism	Nitrification	ammonia_nitrite	EC:1.14.99.39	ammonia monooxygenase [EC:1.14.99.39] [RN:R00148]
Nitrogen metabolism	Nitrification	Bacterial/Archaeal ammonia oxidation	K10944, K10945, K10946	amoA; Methane/ammonia monooxygenase subunit A (aka: particulate ammonia monooxygenase) [EC:1.14.99.39] [RN:R00148]	amoA
Nitrogen metabolism	Nitrification	Bacterial (aerobic-specific) ammonia oxidation	K10535	hao: Hydroxylamine dehydrogenase [EC:1.7.2.6] [RN:R10164]	hao
Nitrogen metabolism	Nitrification	Bacterial (anaerobic-specific) ammonia oxidation	K20932, K20933, K20934, K20935	hzs; Hydrazine synthase subunit (aka: hzsC) [EC:1.7.2.7] [RN:R09799]	hzs
Nitrogen metabolism	Nitrification	nitrite_ nitrate	K00370, K00371	nxrA; Nitrite oxidoreductase, alpha subunit [EC:1.7.99.-] [RN:R00978]; nxrB; Nitrite oxidoreductase, beta subunit [EC:1.7.99.-] [RN:R00978]
Nitrogen metabolism	Denitrification	nitrate _ nitrite	K02567, K00370, K00371, K02568	periplasmic nitrate reductase NapA [EC:1.7.99.-] [RN:R00798] or nitrate reductase 1 NarG [EC:1.7.99.-] [RN:R00798]
Nitrogen metabolism	Denitrification	nitrite _ nitric oxide	K00362, K00368, K15864	respiratory nitrite reductase [EC:1.7.1.15] [RN:R00787]
Nitrogen metabolism	Denitrification	Dissimilatory nitrite reduction to ammonia (DNRA)	K03385, K15876	nrfA; Nitrite reductase (cytochrome c-552) [EC:1.7.2.2] [RN:R05712]; nrfH; cytochrome c nitrite reductase small subunit [EC:1.7.2.2] [RN:R05712]	nrfA
Nitrogen metabolism	Denitrification	nitric oxide _ nitrous oxide	K04561, K15877	nitric oxide reductase [EC:1.7.2.5] [RN:R00294]
Nitrogen metabolism	Denitrification	nitrous oxide _ nitrogen	K00376	nitrous-oxide reductase [EC:1.7.2.4] [RN:R02804]
Nitrogen metabolism	Nitrogen fixation	nitrogen _ ammonia	K02588, K02586	nitrogenase iron protein [RN:R05185]
Nitrogen metabolism	Nitrogen fixation	Nitrogen fixation altennative	K22896	vnfD; Vanadium-dependent nitrogenase alpha chain [EC:1.18.6.2] [RN:R12084]	vnfH
Sulfur metabolism	Sulfur metabolism	dissimilatory sulfate reduction (and oxidation) sulfate _ sulfide	K11180, K11181	dissimilatory sulfite reductase alpha subunit [EC:1.8.99.5]	dsrA or dsrB
Sulfur metabolism	Sulfur metabolism	thiosulfate _ sulfite	K08352	thiosulfate reductase / polysulfide reductase chain A [EC:1.8.5.5]	phsA, psrA
Sulfur metabolism	Sulfur metabolism	Thiosulfate oxidation by SOX complex, thiosulfate _ sulfate	K17222, K17223, K17224, K17225, K22622, K17226, K17227
Sulfur metabolism	Sulfur metabolism	tetrathionate _ thiosulfate	K08357		ttrA
Other Reductases	Reductases and Electron transport chain components	selenate/Chlorate reduction	K17050	selenate/chlorate reductase subunit alpha
Other Reductases	Reductases and Electron transport chain components	TMAO reductase	K07811	trimethylamine-N-oxide reductase (cytochrome c) [EC:1.7.2.3]
Other Reductases	Reductases and Electron transport chain components	mercury reduction	EC:1.16.1.1	mercury(II) reductase
Other Reductases	Reductases and Electron transport chain components	arsenate reduction, pt 1	EC:1.20.4.1	arsenate reductase (glutaredoxin); ArsC (ambiguous)
Other Reductases	Reductases and Electron transport chain components	arsenate reduction, pt 2	EC:1.20.99.1	arsenate reductase (donor); arsenate:(acceptor) oxidoreductase
Photosynthesis	Photosynthesis	Photosystem I	K02689, K02690, K02691, K02692, K02693, K02694, K08940, K08941, K08942, K08943	psaA-F; photosystem I P700 chlorophyll a apoprotein A1
Photosynthesis	Photosynthesis	Photosystem II	K02703, K02704, K02705, K02706, K02707, K02708, K08928, K08929	psbA, psbD photosystem II reaction center D1 protein [EC:1.10.3.9]	fhs (formyltetrahydrofolate (THF) synthetase)
Methanogenesis and methanotrophy	Methanogenesis and methanotrophy	Key functional gene	K00399, K00401, K00402	methyl-coenzyme M reductase [EC:2.8.4.1] [RN:R04541]	mcrA
Methanogenesis and methanotrophy	Methanogenesis and methanotrophy	acetate _ methane, pt 1	K01895	acetyl-CoA synthetase [EC:6.2.1.1] [RN:R00235]
Methanogenesis and methanotrophy	Methanogenesis and methanotrophy	acetate _ methane, pt 2	K00925	acetate kinase [EC:2.7.2.1] [RN:R00315]	ack
Methanogenesis and methanotrophy	Methanogenesis and methanotrophy	acetate _ methane, pt 3	K00625	phosphate acetyltransferase [EC:2.3.1.8] [RN:R00230]
Methanogenesis and methanotrophy	Methanogenesis and methanotrophy	methanol _ methane	K04480	mtaB; 5-hydroxybenzimidazolylcobamide Co-methyltransferase	mtaB
Methanogenesis and methanotrophy	Methanogenesis and methanotrophy	trimethylamine _ dimethylamine	K14083	mttB; trimethylamine corrinoid protein Co-methyltransferase	mttB
Methanogenesis and methanotrophy	Methanogenesis and methanotrophy	dimethylamine _ monomethylamine	K16178	mtbB; dimethylamine corrinoid protein Co-methyltransferase	mtbB
Methanogenesis and methanotrophy	Methanogenesis and methanotrophy	monomethylamine _ ammonia	K16176	mtmB; methylamine corrinoid protein Co-methyltransferase	mtmB
Methanogenesis and methanotrophy	Methanogenesis and methanotrophy	putative but not defining CO2 _ methane	K00200	formylmethanofuran dehydrogenase [EC:1.2.99.5] [RN:R03015]
Methanogenesis and methanotrophy	Methanogenesis and methanotrophy	methane _ methanol, with oxygen (pmo)	K10944, K10945, K10946	pmoA; Methane/ammonia monooxygenase subunit A (aka: Particulate methane monoxygenase, or subunit Beta) [EC:1.14.18.3] [RN:R09518]	pmoA
Methanogenesis and methanotrophy	Methanogenesis and methanotrophy	methane _ methanol, with oxygen (mmo)	K16157, K16158, K16159, K16160, K16161, K16162	mmoX; Methane monooxygenase component A alpha chain (aka: Soluble methane monooxygenase, or methane hydroxylase) [EC1.14.13.25] [RN:R01142]
SCFA and alcohol conversions	SCFA and alcohol conversions	pyruvate _ acetyl CoA v1	K00163	pyruvate dehydrogenase E1 component [EC:1.2.4.1]
SCFA and alcohol conversions	SCFA and alcohol conversions	pyruvate _ acetyl CoA v2	K00174	2-oxoglutarate/2-oxoacid ferredoxin oxidoreductase subunit alpha [EC:1.2.7.3, 1.2.7.11]
SCFA and alcohol conversions	SCFA and alcohol conversions	pyruvate _ acetylCoA f+ formate v3	K00656	formate C-acetyltransferase [EC:2.3.1.54]
SCFA and alcohol conversions	SCFA and alcohol conversions	acetate, pt 1	K00625,K00925	phosphate acetyltransferase [EC:2.3.1.8] [RN:R00230], acetate kinase [EC:2.7.2.1] [RN:R00315]
SCFA and alcohol conversions	SCFA and alcohol conversions	acetate, pt 2	K01905	acetate---CoA ligase (ADP-forming) subunit alpha
SCFA and alcohol conversions	SCFA and alcohol conversions	acetate, pt 3	K01067	acetyl-CoA hydrolase [EC:3.1.2.1]
SCFA and alcohol conversions	SCFA and alcohol conversions	lactate L	K00016, K00101	L-lactate dehydrogenase [EC:1.1.1.27]; L-lactate dehydrogenase (cytochrome) [EC:1.1.2.3]
SCFA and alcohol conversions	SCFA and alcohol conversions	lactate D	K03778, K03777	D-lactate dehydrogenase [EC:1.1.1.28]; D-lactate dehydrogenase (quinone) [EC:1.1.5.12], D-lactate dehydrogenase (cytochrome) [EC:1.1.2.4], D-lactate dehydrogenase (cytochrome c-553)
SCFA and alcohol conversions	SCFA and alcohol conversions	Butyrate, pt 1	K00634	phosphate butyryltransferase [EC:2.3.1.19]
SCFA and alcohol conversions	SCFA and alcohol conversions	Butyrate, pt 2	K00929, K01896	butyrate kinase [EC:2.7.2.7], medium-chain acyl-CoA synthetase [EC:6.2.1.2]
SCFA and alcohol conversions	SCFA and alcohol conversions	Propionate, pt 1	K19697	propionate kinase [EC:2.7.2.15]
SCFA and alcohol conversions	SCFA and alcohol conversions	Propionate, pt 2	K01026	propionate CoA-transferase [EC:2.8.3.1]
SCFA and alcohol conversions	SCFA and alcohol conversions	Alcohol production	K00001, K00121, K04072, K13951, K13952, K13953, K13954, K13980, K18857	alcohol dehydrogenase [EC:1.1.1.1]
ETC	ETC	NADH:quinone oxidoreductase, prokaryotes	K00330, K00331,K00332,K00333,K00331,K13378,K13380,K00334,K00335,K00336,K00337,K00338,K00339,K00340,K00341,K00342,K15863,K00343	Complex I
ETC	ETC	NAD(P)H:quinone oxidoreductase, chloroplasts and cyanobacteria	K05574,K05582,K05581,K05579,K05572,K05580,K05578,K05576,K05577,K05575,K05573,K05583,K05584,K05585	Complex I
ETC	ETC	NADH dehydrogenase (ubiquinone) 1 alpha subcomplex	K03945,K03946,K03947,K03948,K03949,K03950,K03951,K03952,K03953,K03954,K03955,K03956,K11352,K11353	Complex I
ETC	ETC	Succinate dehydrogenase (ubiquinone)	K00236,K00237,K00234,K00235	Complex II
ETC	ETC	Succinate dehydrogenase, prokaryotes	K00241,K00242,K00239,K00240	Complex II
ETC	ETC	Fumarate reductase, prokaryotes	K00244,K00245,K00246,K00247	Complex II
ETC	ETC	Cytochrome bc1 complex respiratory unit	K00412,K00413,K00410,K00411,K03886,K03887,K03888,K03890,K03891,K03889	Complex III
ETC	ETC	Cytochrome bc1 complex	K00412,K00413,K00410,K00411,K00414,K00415,K00416,K00417,K00418,K00419,K00420	Complex III
ETC	ETC	Cytochrome bd ubiquinol oxidase	K00425,K00426,K00424,K22501	Complex III
ETC	ETC	Cytochrome bd ubiquinol oxidase	K00425,K00426,K00424,K22501	Complex IV High affinity
ETC	ETC	Cytochrome c oxidase, cbb3-type	K00404,K00405,K15862,K00407,K00406	Complex IV High affinity
ETC	ETC	Cytochrome c oxidase	K02257,K02262,K02256,K02261,K02263,K02264,K02265,K02266,K02267,K02268,K02269,K02270,K02271,K02272,K02273,K02258,K02259,K02260	Complex IV Low affinity
ETC	ETC	Cytochrome c oxidase, prokaryotes	K02275,K02274,K02276,K15408,K02277	Complex IV Low affinity
ETC	ETC	Cytochrome aa3-600 menaquinol oxidase	K02827,K02826,K02828,K02829	Complex IV Low affinity
ETC	ETC	Cytochrome o ubiquinol oxidase	K02297,K02298,K02299,K02300	Complex IV Low affinity
ETC	ETC	F-type ATPase, prokaryotes and chloroplasts	K02111,K02112,K02113,K02114,K02115,K02108,K02109,K02110	Complex V
ETC	ETC	F-type ATPase, eukaryotes	K02132,K02133,K02136,K02134,K02135,K02137,K02126,K02127,K02128,K02138,K02129,K01549,K02130,K02139,K02140,K02141,K02131,K02142,K02143,K02125	Complex V
ETC	ETC	V/A-type ATPase, prokaryotes	K02117,K02118,K02119,K02120,K02121,K02122,K02107,K02123,K02124	Complex V
ETC	ETC	V-type ATPase, eukaryotes	K02145,K02147,K02148,K02149,K02150,K02151,K02152,K02144,K02154,K03661,K02155,K02146,K02153,K03662	Complex V
Additional	Flagellar_assembly	Flagellar assembly	K02408,K02409,K02410,K02411,K02412,K02413,K02414,K02415,K02416,K02417,K02418,K02419,K02420,K02421,K03516,K02400,K02401,K13820,K02386,K02387,K02388,K02389,K02390,K02391,K02392,K02393,K02394,K02395,K02396,K02397,K24344,K09860,K24346,K24343,K21217,K21218,K02406,K02407,K02422,K02423,K02556,K02557,K10564,K10565,K02398,K02399,K02424,K02425,K03086,K10941,K02403,K02402,K03092,K10943,K02405	Flagellar assembly
Additional	Secretory_system	Secretory_system_1	K12340,K11003,K11004	Secretory_system_1
Additional	Secretory_system	Secretory_system_2	K02452,K02453,K02454,K02455,K02456,K02457,K02458,K02459,K02460,K02461,K02462,K02464,K02465	Secretory_system_2
Additional	Secretory_system	Secretory_system_3	K03219,K03221,K03222,K03223,K03224,K03225,K03226,K03227,K03228,K03229,K03230,K04056,K04057,K04058,K0405	Secretory_system_3
Additional	Secretory_system	Secretory_system_4	K03194,K03195,K03196,K03197,K03198,K03199,K03200,K03201,K03202,K03203,K03204,K03205	Secretory_system_4
Additional	Secretory_system	Secretory_system_6	K11891,K11892,K11903,K11904,K11906,K11907,K11913,K11912,K11915	Secretory_system_6
Additional	Secretory_system	Secretory_system_SRP	K03106,K03070,K03071,K03072,K03073,K03074,K03075,K03076,K12257,K03210,K03217,K03110	Secretory_system_SRP
Additional	AR	Beta-Lactam_resistance	K19317,K22333,K02545,K18093,K18150,K02172,K18972,K18095,K19215,K22346,K18795,K18094,K03585,K19217,K18072,K18699,K18136,K18768,K12555,K18698,K18146,K21266,K21277,K21276,K18144,K18148,K22335,K22332,K18793,K19316,K18139,K19322,K18970,K19096,K18145,K18137,K19321,K18976,K09475,K19318,K19216,K18796,K18781,K19099,K18792,K19320,K18973,K12553,K01207,K19319,K19101,K18143,K19211,K12552,K18791,K22331,K18130,…	Beta-Lactam_resistance
Additional	AR	Vancomycin_resistance	K18350,K01000,K08641,K18866,K15739,K18856,K18353,K01775,K18344,K18349,K02563,K18348,K18354,K18352,K01929,K18346,K18345,K18351,K18347,K01798,K07260,K01921	Vancomycin_resistance
Additional	AR	CAMP_resistance	K14188,K19236,K01364,K14198,K01406,K12975,K19079,K07660,K03760,K03673,K10011,K19080,K18073,K07264,K01399,K19239,K07640,K01448,K19227,K14205,K07643,K03767,K19077,K18514,K12963,K07662,K18138,K13014,K03585,K07637,K10012,K12340,K19078,K18072,K01401,K03739,K19240,K12962,K07771,K19228,K19230,K19226,K03367,K08477,K07806,K04771,K03740,K13632,K19229,K00677,K06079,K08589,K19238,K12973	CAMP_resistance
Additional	Bacteria_chemotaxis	Bacteria_chemotaxis	K05876,K10439,K03415,K12368,K03411,K05874,K02410,K03408,K03410,K05877,K10540,K02556,K03409,K02416,K13924,K03412,K02417,K05875,K00575,K02557,K03776,K03413,K03414,K03406,K10108,K03407	Bacteria_chemotaxis
Additional	Xenobiotics	Aromatics	K21319,K18074,K14584,K00480,K15756,K11944,K18252,K18075,K18257,K00001,K07548,K07549,K04107,K07534,K15761,K17049,K05709,K10676,K01666,K00449,K03186,K15571,K14747,K16244,K01821,K07550,K21318,K05921,K18088,K15567,K15755,K22716,K02554,K08690,K14749,K22677,K14578,K15754,K19515,K00487,K01053,K15750,K20808,K00481,K16161,K00002,K19516,K07547,K05784,K18090,K22717,K16243,K14579,K04108,K00141,K15572,K14582,…	Aromatics
Additional	Xenobiotics	Polycyclic	K18069,K18074,K14580,K00480,K11944,K18252,K14581,K18075,K18257,K18067,K11948,K14601,K18255,K00449,K14600,K16269,K04102,K11949,K04101,K14599,K18275,K14603,K18254,K14578,K21104,K04100,K11943,K18076,K18251,K18253,K21105,K11946,K11945,K11947,K18077,K18068,K14602,K00448,K14579,K14604,K18256,K14582,K19065	Polyphenolics
Additional	Xenobiotics	Benzoate	K16515,K22270,K04107,K07534,K01666,K00449,K16244,K01821,K20944,K00252,K14333,K02554,K04117,K19515,K13767,K00481,K19516,K05784,K18090,K01615,K00074,K16243,K04108,K05783,K10217,K04073,K04112,K00217,K07539,K05550,K01617,K15514,K00446,K01825,K10221,K04101,K04116,K10218,K15512,K18366,K23351,K10219,K15513,K20458,K07538,K16246,K10622,K01856,K00448,K05549,K10216,K19065,K04109,K16242,K07104,K16173,K16249,…	Benzoate
Additional	Xenobiotics	Aminobenzoate	K03862,K09461,K25933,K04099,K15059,K04107,K23526,K01512,K03186,K14338,K14333,K22959,K24244,K03863,K14578,K15065,K15055,K01576,K08295,K25937,K20990,K16319,K14579,K04108,K00141,K23529,K11311,K21725,K03380,K07514,K10221,K01035,K15060,K04101,K18249,K16320,K01034,K21726,K25916,K15056,K01721,K10219,K16239,K20458,K19709,K20807,K18248,K04109,K14580,K14581,K01612,K07824,K18541,K25935,K21727,K23528,K15063,…	Aminobenzoate
Additional	Xenobiotics	Furfural	K16876,K16873,K16878,K16875,K16877,K16879,K16880,K16874	Furfural
Additional	Xenobiotics	Dioxin	K04073,K18087,K22678,K00480,K15756,K10222,K15749,K18365,K01617,K18364,K01666,K14600,K01821,K18088,K14599,K15753,K18366,K15755,K22716,K08690,K02554,K22677,K15752,K08689,K15751,K00462,K15754,K15750,K22717,K22715,K22676	Dioxin

## Sheet: Table S2
Table S2. Taxonomic markers of two BAGS generations accessed by the ANCOM-BC
taxon	lfc_(Intercept)	lfc_Periodgen2	se_(Intercept)	se_Periodgen2	W_(Intercept)	W_Periodgen2	p_(Intercept)	p_Periodgen2	q_(Intercept)	q_Periodgen2	diff_(Intercept)	diff_Periodgen2	passed_ss_(Intercept)	passed_ss_Periodgen2	Kingdom	Phylum	Class	Order	Family	Genus	Species
Seq1	1.27293	-2.35372	0.241076	0.37123	5.28023	-6.34032	2.35748e-06	4.8314e-08	1.48349e-05	9.58846e-07	TRUE	TRUE	TRUE	TRUE	Bacteria	Pseudomonadota	Gammaproteobacteria	Lysobacterales	Lysobacteraceae	Lysobacter	soli
Seq2	0.0838132	0.0245254	0.169048	0.225666	0.495795	0.10868	0.622051	0.913859	0.699299	0.952629	FALSE	FALSE	TRUE	TRUE	Bacteria	Pseudomonadota	Gammaproteobacteria	Burkholderiales	Comamonadaceae	NA	NA
Seq4	0.367347	-0.542542	0.201612	0.255037	1.82205	-2.1273	0.0739875	0.0379785	0.122364	0.0903083	FALSE	FALSE	FALSE	FALSE	Bacteria	Bacillota	Bacilli	Bacillales	Bacillaceae	Neobacillus	NA
Seq5	0.638733	-1.08531	0.205283	0.278912	3.11147	-3.89124	0.00297293	0.00027595	0.00786682	0.00145296	TRUE	TRUE	TRUE	TRUE	Bacteria	Planctomycetota	Phycisphaerae	Tepidisphaerales	WD2101 soil group	NA	NA
Seq8	0.763467	-1.33478	0.190866	0.292281	4.00002	-4.56677	0.000194098	2.90813e-05	0.000731055	0.000211352	TRUE	TRUE	TRUE	TRUE	Bacteria	Pseudomonadota	Alphaproteobacteria	Hyphomicrobiales	Rhizobiaceae	Rhizobium	NA
Seq9	0.178849	-0.165545	0.137876	0.205094	1.29717	-0.807166	0.200087	0.423112	0.276795	0.536427	FALSE	FALSE	FALSE	TRUE	Bacteria	Pseudomonadota	Alphaproteobacteria	Caulobacterales	Hyphomonadaceae	SWB02	NA
Seq10	0.596774	-1.0014	0.14112	0.218326	4.22883	-4.5867	9.1325e-05	2.71556e-05	0.000388561	0.000206063	TRUE	TRUE	TRUE	TRUE	Bacteria	Pseudomonadota	Gammaproteobacteria	Burkholderiales	Burkholderiaceae	Cupriavidus	necator
Seq12	0.782776	-1.55461	0.239961	0.326176	3.2621	-4.76617	0.00242408	3.06308e-05	0.00665333	0.000216514	TRUE	TRUE	TRUE	TRUE	Bacteria	Candidatus Eremiobacterota	Eremiobacteria	NA	NA	NA	NA
Seq13	1.27429	-2.35643	0.222988	0.351838	5.71461	-6.69748	4.87064e-07	1.27631e-08	3.69596e-06	2.99352e-07	TRUE	TRUE	TRUE	TRUE	Bacteria	Pseudomonadota	Gammaproteobacteria	Lysobacterales	Lysobacteraceae	Lysobacter	soli
Seq16	0.322135	-0.452118	0.132508	0.217117	2.43106	-2.08237	0.0184048	0.0420605	0.0392433	0.0982046	TRUE	FALSE	TRUE	FALSE	Bacteria	Pseudomonadota	Alphaproteobacteria	Hyphomicrobiales	Devosiaceae	Devosia	NA
Seq17	2.23294	-3.49231	0.202749	0.287684	11.0133	-12.1394	7.05723e-09	1.74013e-09	1.07104e-07	8.97906e-08	TRUE	TRUE	FALSE	FALSE	Bacteria	Pseudomonadota	Gammaproteobacteria	Burkholderiales	Oxalobacteraceae	Massilia	oculi
Seq22	-0.479647	0.98489	0.24301	0.348024	-1.97378	2.82995	0.0538359	0.00664294	0.0925978	0.0207743	FALSE	TRUE	FALSE	TRUE	Bacteria	Chloroflexota	Anaerolineae	NA	NA	NA	NA
Seq28	0.255621	-0.31909	0.210593	0.282781	1.21381	-1.1284	0.230101	0.264141	0.310632	0.382976	FALSE	FALSE	TRUE	TRUE	Bacteria	Pseudomonadota	Gammaproteobacteria	Burkholderiales	Comamonadaceae	Xylophilus	NA
Seq29	-0.244484	0.632427	0.150668	0.206962	-1.62266	3.05577	0.110595	0.00351089	0.169339	0.0120774	FALSE	TRUE	FALSE	TRUE	Bacteria	Pseudomonadota	Gammaproteobacteria	Gammaproteobacteria Incertae Sedis	Unknown Family	Acidibacter	NA
Seq30	1.28898	-2.55882	0.347067	0.396761	3.71393	-6.44926	0.000571809	7.36696e-08	0.00194114	1.35763e-06	TRUE	TRUE	TRUE	TRUE	Bacteria	Actinomycetota	Actinobacteria	Micrococcales	Micrococcaceae	Arthrobacter	alpinus
Seq35	0.220987	-0.249823	0.130075	0.200177	1.69892	-1.24801	0.0950884	0.217411	0.14959	0.342802	FALSE	FALSE	FALSE	FALSE	Bacteria	Pseudomonadota	Alphaproteobacteria	Hyphomicrobiales	Devosiaceae	Arsenicitalea	NA
Seq36	0.677302	-1.14543	0.187438	0.445277	3.61347	-2.5724	0.000700554	0.0131165	0.00233217	0.0360006	TRUE	TRUE	TRUE	TRUE	Bacteria	Pseudomonadota	Alphaproteobacteria	Hyphomicrobiales	Xanthobacteraceae	Pseudolabrys	NA
Seq37	1.02343	-2.00023	0.197278	0.31677	5.18773	-6.31446	5.17456e-06	1.16325e-07	2.87104e-05	1.87575e-06	TRUE	TRUE	TRUE	TRUE	Bacteria	Bacteroidota	Bacteroidia	Chitinophagales	Saprospiraceae	NA	NA
Seq40	0.760883	-1.38451	0.143569	0.237446	5.29978	-5.83084	2.61933e-06	4.00483e-07	1.58551e-05	4.92022e-06	TRUE	TRUE	FALSE	FALSE	Bacteria	Myxococcota	Polyangiia	Polyangiales	BIrii41	NA	NA
Seq41	0.417745	-0.6327	0.205604	0.325849	2.0318	-1.9417	0.0472983	0.0576002	0.0847898	0.12384	FALSE	FALSE	TRUE	FALSE	Archaea	Thermoproteota	Nitrososphaeria	Nitrososphaerales	Nitrososphaeraceae	Candidatus Nitrosocosmicus	NA
Seq42	0.941022	-1.89894	0.250138	0.363596	3.76202	-5.22268	0.000617752	8.17736e-06	0.0020834	7.16222e-05	TRUE	TRUE	TRUE	TRUE	Bacteria	WS2	NA	NA	NA	NA	NA
Seq44	0.182443	-0.172735	0.123219	0.192948	1.48064	-0.895243	0.144515	0.374631	0.214281	0.486926	FALSE	FALSE	FALSE	TRUE	Bacteria	Pseudomonadota	Alphaproteobacteria	Hyphomicrobiales	Xanthobacteraceae	Rhodoplanes	NA
Seq45	0.351325	-0.596306	0.187288	0.359229	1.87585	-1.65996	0.0664046	0.103059	0.111359	0.191755	FALSE	FALSE	TRUE	TRUE	Bacteria	Bacteroidota	Bacteroidia	Flavobacteriales	NS9 marine group	NA	NA
Seq46	0.641922	-1.09169	0.168527	0.26149	3.80901	-4.17489	0.000358961	0.000109264	0.00130439	0.000663299	TRUE	TRUE	TRUE	TRUE	Bacteria	Pseudomonadota	Alphaproteobacteria	Hyphomicrobiales	Rhizobiaceae	Shinella	NA
Seq48	-0.171918	0.535987	0.119482	0.205126	-1.43886	2.61297	0.155962	0.0116028	0.227334	0.0328425	FALSE	TRUE	FALSE	TRUE	Bacteria	Pseudomonadota	Alphaproteobacteria	NA	NA	NA	NA
Seq49	0.551876	-0.880118	0.224073	0.386552	2.46293	-2.27684	0.0183005	0.0283622	0.0391828	0.0700234	TRUE	FALSE	FALSE	FALSE	Bacteria	Pseudomonadota	Alphaproteobacteria	Micropepsales	Micropepsaceae	NA	NA
Seq50	1.16385	-2.13172	0.165016	0.293884	7.05292	-7.2536	4.07448e-09	1.95046e-09	6.57011e-08	9.14944e-08	TRUE	TRUE	TRUE	TRUE	Bacteria	Pseudomonadota	Gammaproteobacteria	Burkholderiales	Burkholderiaceae	Cupriavidus	taiwanensis
Seq51	-0.0452588	0.282669	0.184056	0.240488	-0.245897	1.1754	0.806694	0.244992	0.858256	0.371812	FALSE	FALSE	TRUE	TRUE	Bacteria	Pseudomonadota	Alphaproteobacteria	Hyphomicrobiales	Hyphomicrobiales Incertae Sedis	NA	NA
Seq52	1.60723	-2.89693	0.0961934	0.260581	16.7083	-11.1172	6.43956e-21	1.70009e-14	1.66141e-18	4.38622e-12	TRUE	TRUE	FALSE	FALSE	Bacteria	Patescibacteria	Parcubacteria	NA	NA	NA	NA
Seq55	1.15701	-2.68071	0.262785	0.319334	4.40285	-8.39471	0.000124932	2.27702e-09	0.000503634	9.79119e-08	TRUE	TRUE	TRUE	TRUE	Bacteria	Patescibacteria	Saccharimonadia	Saccharimonadales	LWQ8	NA	NA
Seq57	1.04462	-2.1485	0.246641	0.321288	4.23537	-6.68715	0.00011801	3.65845e-08	0.000487144	7.86566e-07	TRUE	TRUE	TRUE	TRUE	Bacteria	Pseudomonadota	Gammaproteobacteria	Lysobacterales	Lysobacteraceae	Lysobacter	soli
Seq58	0.264391	-0.336631	0.148737	0.225668	1.77758	-1.49171	0.0811041	0.141595	0.132436	0.243544	FALSE	FALSE	FALSE	FALSE	Bacteria	Pseudomonadota	Gammaproteobacteria	Burkholderiales	Burkholderiaceae	Cupriavidus	taiwanensis
Seq59	0.931082	-1.83462	0.211254	0.284328	4.40741	-6.45248	0.000110126	2.94807e-07	0.000461993	3.71025e-06	TRUE	TRUE	TRUE	TRUE	Bacteria	Pseudomonadota	Alphaproteobacteria	NA	NA	NA	NA
Seq61	0.336959	-0.481766	0.134484	0.206817	2.50557	-2.32943	0.0152727	0.023606	0.0333928	0.0603005	TRUE	FALSE	TRUE	FALSE	Bacteria	Pseudomonadota	Gammaproteobacteria	Pseudomonadales	NA	NA	NA
Seq62	0.004963	0.133023	0.231326	0.283004	0.0214546	0.470041	0.982964	0.640254	0.985999	0.72769	FALSE	FALSE	TRUE	TRUE	Bacteria	Bacteroidota	Bacteroidia	Chitinophagales	Chitinophagaceae	Terrimonas	NA
Seq63	1.20806	-2.22397	0.114903	0.289769	10.5138	-7.675	1.12645e-14	3.30731e-10	6.45832e-13	2.13321e-08	TRUE	TRUE	TRUE	TRUE	Bacteria	Bacteroidota	Bacteroidia	Chitinophagales	Chitinophagaceae	Terrimonas	NA
Seq64	0.632631	-1.07311	0.220658	0.28599	2.86703	-3.75226	0.0058968	0.000429729	0.0143387	0.00205315	TRUE	TRUE	TRUE	TRUE	Bacteria	Pseudomonadota	Alphaproteobacteria	Hyphomicrobiales	Rhizobiaceae	NA	NA
Seq66	0.68595	-0.922008	0.151046	0.313774	4.54132	-2.93845	0.000553846	0.0115249	0.0019236	0.0328425	TRUE	TRUE	FALSE	FALSE	Bacteria	Actinomycetota	Thermoleophilia	Solirubrobacterales	Solirubrobacteraceae	Conexibacter	NA
Seq72	0.26375	-0.450553	0.18534	0.353446	1.42306	-1.27474	0.165037	0.212185	0.237211	0.33897	FALSE	FALSE	TRUE	TRUE	Bacteria	Actinomycetota	Actinobacteria	Frankiales	Acidothermaceae	Acidothermus	cellulolyticus
Seq73	0.3708	-0.549449	0.186008	0.272896	1.99346	-2.0134	0.0512727	0.0490677	0.0899889	0.110563	FALSE	FALSE	FALSE	FALSE	Bacteria	Bacteroidota	Bacteroidia	Chitinophagales	Chitinophagaceae	Terrimonas	NA
Seq75	0.754652	-1.28242	0.161016	0.262325	4.68681	-4.88865	2.03872e-05	1.0155e-05	9.56345e-05	8.73333e-05	TRUE	TRUE	TRUE	TRUE	Bacteria	Fibrobacterota	Fibrobacteria	Fibrobacterales	Fibrobacteraceae	NA	NA
Seq76	0.354381	-0.574786	0.195776	0.249559	1.81014	-2.30321	0.0760548	0.0252985	0.124982	0.0636783	FALSE	FALSE	TRUE	TRUE	Bacteria	Planctomycetota	Phycisphaerae	Tepidisphaerales	WD2101 soil group	NA	NA
Seq77	0.656272	-1.22782	0.210515	0.326378	3.11746	-3.76196	0.00314198	0.00047569	0.00818819	0.00219157	TRUE	TRUE	FALSE	FALSE	Archaea	Nanoarchaeota	Nanoarchaeia	Pacearchaeales	Incertae Sedis	GW2011_GWC1_47_15	NA
Seq79	0.396782	-0.601413	0.179596	0.307379	2.20931	-1.95658	0.0314148	0.0555761	0.0607118	0.121001	FALSE	FALSE	FALSE	FALSE	Bacteria	Bacteroidota	Bacteroidia	Cytophagales	Microscillaceae	Chryseolinea	NA
Seq80	0.69127	-1.25523	0.16707	0.309989	4.13761	-4.04926	0.000134338	0.000178647	0.000529147	0.00101299	TRUE	TRUE	FALSE	FALSE	Bacteria	Bacteroidota	Bacteroidia	Cytophagales	Microscillaceae	Ohtaekwangia	NA
Seq81	1.30187	-3.14196	0.272234	0.325494	4.78217	-9.65292	0.000129561	9.26876e-09	0.000518243	2.65705e-07	TRUE	TRUE	TRUE	TRUE	Bacteria	Bacteroidota	Bacteroidia	Flavobacteriales	Flavobacteriaceae	Flavobacterium	hauense
Seq83	-0.294827	0.781805	0.169484	0.255004	-1.73955	3.06586	0.0876353	0.00338627	0.140872	0.0118062	FALSE	TRUE	FALSE	TRUE	Bacteria	Chloroflexota	JG30-KF-CM66	NA	NA	NA	NA
Seq84	2.371	-3.51868	0.201879	0.292888	11.7447	-12.0137	3.72226e-10	2.54128e-10	8.73038e-09	1.87329e-08	TRUE	TRUE	FALSE	FALSE	Bacteria	Pseudomonadota	Gammaproteobacteria	Burkholderiales	Oxalobacteraceae	Massilia	NA
Seq87	0.739072	-1.30536	0.23761	0.397455	3.11044	-3.28431	0.00353477	0.00220131	0.00898492	0.00799914	TRUE	TRUE	TRUE	TRUE	Bacteria	Acidobacteriota	Acidobacteriae	Bryobacterales	Bryobacteraceae	Bryobacter	NA
Seq88	-0.143457	0.479067	0.143017	0.222016	-1.00308	2.1578	0.320297	0.0354091	0.408656	0.0849819	FALSE	FALSE	TRUE	FALSE	Bacteria	Chloroflexota	Chloroflexia	Chloroflexales	Roseiflexaceae	NA	NA
Seq89	0.853074	-1.61484	0.1719	0.318846	4.96261	-5.06463	1.14402e-05	8.18935e-06	5.6761e-05	7.16222e-05	TRUE	TRUE	TRUE	TRUE	Bacteria	Acidobacteriota	Thermoanaerobaculia	Thermoanaerobaculales	Thermoanaerobaculaceae	Subgroup 10	NA
Seq91	-0.284851	0.711719	0.178522	0.248554	-1.5956	2.86344	0.116524	0.00599096	0.177888	0.0192009	FALSE	TRUE	FALSE	TRUE	Bacteria	Pseudomonadota	Alphaproteobacteria	Hyphomicrobiales	Xanthobacteraceae	NA	NA
Seq92	0.517672	-0.843192	0.140882	0.254778	3.67451	-3.30952	0.000548722	0.00166889	0.0019236	0.00628576	TRUE	TRUE	TRUE	TRUE	Bacteria	Pseudomonadota	Alphaproteobacteria	Hyphomicrobiales	Rhizobiaceae	NA	NA
Seq93	0.201836	-0.244273	0.134345	0.219375	1.50238	-1.1135	0.138935	0.270519	0.207198	0.38667	FALSE	FALSE	TRUE	TRUE	Bacteria	Pseudomonadota	Alphaproteobacteria	Hyphomicrobiales	Hyphomicrobiales Incertae Sedis	Bauldia	NA
Seq96	-0.0185295	0.188588	0.205804	0.270709	-0.0900345	0.696644	0.928599	0.48907	0.945083	0.596294	FALSE	FALSE	TRUE	TRUE	Bacteria	Chloroflexota	Chloroflexia	Chloroflexales	Roseiflexaceae	NA	NA
Seq98	0.876831	-1.56084	0.28339	0.373117	3.09408	-4.18324	0.00317454	0.000110802	0.00823146	0.000664812	TRUE	TRUE	TRUE	TRUE	Bacteria	Patescibacteria	Saccharimonadia	Saccharimonadales	NA	NA	NA
Seq99	0.780297	-1.36844	0.147912	0.257632	5.2754	-5.31161	2.39872e-06	2.10574e-06	1.49125e-05	2.08954e-05	TRUE	TRUE	TRUE	TRUE	Bacteria	Actinomycetota	Thermoleophilia	Gaiellales	Gaiellaceae	Gaiella	NA
Seq102	0.27882	-0.397295	0.143758	0.279132	1.93951	-1.42332	0.0577698	0.160503	0.0980566	0.268024	FALSE	FALSE	TRUE	TRUE	Bacteria	Acidobacteriota	Vicinamibacteria	Vicinamibacterales	NA	NA	NA
Seq103	0.332067	-0.487153	0.20413	0.385482	1.62674	-1.26375	0.109724	0.211851	0.168505	0.33897	FALSE	FALSE	TRUE	TRUE	Bacteria	Actinomycetota	Thermoleophilia	Solirubrobacterales	67-14	NA	NA
Seq104	-0.0938185	0.336477	0.150833	0.219707	-0.622001	1.53148	0.536608	0.131599	0.622224	0.231758	FALSE	FALSE	TRUE	FALSE	Bacteria	Pseudomonadota	Alphaproteobacteria	Micropepsales	Micropepsaceae	NA	NA
Seq105	0.292877	-0.393602	0.129099	0.215118	2.26862	-1.8297	0.0273124	0.0728175	0.0537755	0.148513	FALSE	FALSE	FALSE	FALSE	Bacteria	Actinomycetota	Acidimicrobiia	Acidimicrobiales	Acidimicrobiaceae	Acidiferrimicrobium	NA
Seq106	-1.05119	2.14442	0.1887	0.457216	-5.57069	4.69018	9.09068e-07	2.01525e-05	6.33891e-06	0.00016248	TRUE	TRUE	TRUE	TRUE	Bacteria	Patescibacteria	Gracilibacteria	NA	NA	NA	NA
Seq107	0.406677	-0.621202	0.0951978	0.198079	4.27191	-3.13613	7.90835e-05	0.00276966	0.000340059	0.00985616	TRUE	TRUE	TRUE	TRUE	Bacteria	Pseudomonadota	Alphaproteobacteria	Hyphomicrobiales	Xanthobacteraceae	Pseudolabrys	NA
Seq109	0.290559	-0.388967	0.128252	0.213518	2.26554	-1.82171	0.027513	0.07404	0.0537755	0.148761	FALSE	FALSE	FALSE	FALSE	Bacteria	Gemmatimonadota	Gemmatimonadia	Gemmatimonadales	Gemmatimonadaceae	NA	NA
Seq111	0.92811	-1.65815	0.203472	0.292273	4.56135	-5.67328	3.76728e-05	8.91789e-07	0.000170519	9.58673e-06	TRUE	TRUE	FALSE	FALSE	Bacteria	Pseudomonadota	Alphaproteobacteria	Caulobacterales	Caulobacteraceae	Caulobacter	NA
Seq114	0.375895	-0.559637	0.190226	0.270731	1.97604	-2.06713	0.0532689	0.0435289	0.0923511	0.100172	FALSE	FALSE	FALSE	FALSE	Bacteria	Bacillota	Bacilli	Bacillales	Bacillaceae	Bacillus	NA
Seq115	0.530068	-0.752201	0.220991	0.369663	2.39859	-2.03483	0.0231127	0.0511007	0.0475146	0.113655	TRUE	FALSE	FALSE	FALSE	Bacteria	Pseudomonadota	Alphaproteobacteria	Hyphomicrobiales	Xanthobacteraceae	Rhodoplanes	NA
Seq117	0.320605	-0.508063	0.119725	0.230704	2.67785	-2.20222	0.0098929	0.0321076	0.0222914	0.0777818	TRUE	FALSE	FALSE	TRUE	Bacteria	Pseudomonadota	Alphaproteobacteria	Hyphomicrobiales	Hyphomicrobiaceae	Pedomicrobium	NA
Seq119	-1.27485	1.98531	0.109346	0.283916	-11.6588	6.99259	3.43082e-15	1.04509e-08	2.529e-13	2.69437e-07	TRUE	TRUE	TRUE	TRUE	Bacteria	Bacteroidota	Bacteroidia	Chitinophagales	Chitinophagaceae	Terrimonas	NA
Seq120	0.126697	-0.061242	0.185873	0.367743	0.681631	-0.166535	0.498385	0.868358	0.587139	0.915056	FALSE	FALSE	TRUE	TRUE	Bacteria	Pseudomonadota	Alphaproteobacteria	Hyphomicrobiales	Xanthobacteraceae	Bradyrhizobium	NA
Seq124	0.581921	-0.981498	0.207059	0.307199	2.81041	-3.19499	0.00695873	0.00237747	0.0163959	0.00851927	TRUE	TRUE	FALSE	FALSE	Bacteria	Pseudomonadota	Gammaproteobacteria	Burkholderiales	Oxalobacteraceae	Pseudoduganella	NA
Seq127	0.467375	-0.816152	0.200882	0.280219	2.32662	-2.91254	0.0239958	0.00530778	0.0487473	0.0174447	TRUE	TRUE	FALSE	FALSE	Bacteria	Chloroflexota	Anaerolineae	Ardenticatenales	NA	NA	NA
Seq128	1.0808	-2.1206	0.154279	0.271397	7.0055	-7.81365	1.6187e-08	1.19961e-09	2.32014e-07	6.87775e-08	TRUE	TRUE	TRUE	TRUE	Bacteria	Pseudomonadota	Alphaproteobacteria	Caulobacterales	Caulobacteraceae	Caulobacter	NA
Seq129	0.870753	-1.59294	0.135466	0.252576	6.42781	-6.30676	4.71395e-08	7.28523e-08	5.93268e-07	1.35763e-06	TRUE	TRUE	FALSE	TRUE	Bacteria	Chloroflexota	Anaerolineae	Aggregatilineales	Aggregatilineaceae	NA	NA
Seq130	0.00812782	0.0399424	0.180221	0.283967	0.0450991	0.140659	0.964212	0.888716	0.96985	0.930178	FALSE	FALSE	TRUE	TRUE	Bacteria	Actinomycetota	Acidimicrobiia	Microtrichales	Iamiaceae	Iamia	NA
Seq132	-0.0678546	0.283712	0.154888	0.284819	-0.438088	0.996115	0.663103	0.32372	0.73583	0.437569	FALSE	FALSE	TRUE	TRUE	Bacteria	Myxococcota	Polyangiia	Polyangiales	BIrii41	NA	NA
Seq133	0.290596	-0.420427	0.127476	0.199897	2.27961	-2.10321	0.0266833	0.0402111	0.0531605	0.0947439	FALSE	FALSE	FALSE	FALSE	Bacteria	Pseudomonadota	Alphaproteobacteria	Hyphomicrobiales	Xanthobacteraceae	NA	NA
Seq135	0.615883	-1.03961	0.150127	0.258095	4.10242	-4.02804	0.000138821	0.000177157	0.000542664	0.00101299	TRUE	TRUE	TRUE	TRUE	Bacteria	Bacteroidota	Bacteroidia	Chitinophagales	Chitinophagaceae	Terrimonas	NA
Seq137	0.173406	-0.190193	0.145844	0.214298	1.18899	-0.887518	0.239745	0.37881	0.322158	0.491121	FALSE	FALSE	TRUE	TRUE	Bacteria	Pseudomonadota	Alphaproteobacteria	Hyphomicrobiales	Xanthobacteraceae	Pseudorhodoplanes	NA
Seq140	-0.310345	0.812841	0.169153	0.231771	-1.8347	3.50708	0.0720608	0.00092079	0.119597	0.00383167	FALSE	TRUE	FALSE	TRUE	Bacteria	Hydrogenedentes	Hydrogenedentia	Hydrogenedentiales	Hydrogenedensaceae	NA	NA
Seq142	0.478086	-0.68108	0.187413	0.306877	2.55098	-2.21939	0.0145707	0.0320518	0.0319936	0.0777818	TRUE	FALSE	TRUE	FALSE	Bacteria	Pseudomonadota	Alphaproteobacteria	Hyphomicrobiales	Xanthobacteraceae	Pseudolabrys	NA
Seq145	0.877072	-1.55501	0.280204	0.339415	3.13012	-4.58144	0.0028409	2.84134e-05	0.00755621	0.000210014	TRUE	TRUE	TRUE	TRUE	Bacteria	Verrucomicrobiota	Verrucomicrobiia	Chthoniobacterales	Chthoniobacteraceae	Chthoniobacter	NA
Seq147	2.11452	-3.19151	0.0824918	0.234034	25.6331	-13.637	8.06806e-24	2.41186e-15	4.16312e-21	1.24452e-12	TRUE	TRUE	FALSE	FALSE	Archaea	Nanoarchaeota	Nanoarchaeia	Woesearchaeales	GW2011	AR15	NA
Seq148	0.271627	-0.38033	0.116871	0.202265	2.32416	-1.88035	0.023982	0.0655603	0.0487473	0.138644	TRUE	FALSE	FALSE	FALSE	Bacteria	Pseudomonadota	Alphaproteobacteria	Hyphomicrobiales	Devosiaceae	NA	NA
Seq150	0.642572	-1.13986	0.130685	0.248446	4.91694	-4.58796	1.02799e-05	3.12681e-05	5.14992e-05	0.000218031	TRUE	TRUE	TRUE	TRUE	Bacteria	Bacteroidota	Bacteroidia	Chitinophagales	Saprospiraceae	NA	NA
Seq152	0.830825	-1.51383	0.228669	0.326468	3.6333	-4.63699	0.000714718	3.0481e-05	0.00234901	0.000216514	TRUE	TRUE	TRUE	TRUE	Bacteria	Actinomycetota	Actinobacteria	Micrococcales	Cellulomonadaceae	Cellulomonas	NA
Seq155	1.28863	-2.47697	0.14471	0.268354	8.90494	-9.23021	6.85157e-12	2.21754e-12	2.20963e-10	2.86062e-10	TRUE	TRUE	TRUE	TRUE	Bacteria	Bacteroidota	Bacteroidia	Chitinophagales	Chitinophagaceae	Flavitalea	NA
Seq159	0.657204	-1.19196	0.121836	0.220839	5.39419	-5.39743	1.88058e-06	1.85926e-06	1.21806e-05	1.91875e-05	TRUE	TRUE	FALSE	FALSE	Bacteria	Bacteroidota	Bacteroidia	Cytophagales	Microscillaceae	Chryseolinea	NA
Seq161	1.26339	-2.45614	0.206622	0.343436	6.11451	-7.15168	1.80559e-07	4.81433e-09	1.81307e-06	1.65613e-07	TRUE	TRUE	TRUE	TRUE	Bacteria	Actinomycetota	Thermoleophilia	Solirubrobacterales	Solirubrobacteraceae	Conexibacter	NA
Seq165	0.758709	-1.21233	0.208107	0.290944	3.64576	-4.16689	0.00171966	0.000523396	0.00515898	0.00234845	TRUE	TRUE	TRUE	TRUE	Bacteria	Patescibacteria	Saccharimonadia	Saccharimonadales	NA	NA	NA
Seq168	0.077537	-0.148152	0.140479	0.217208	0.551946	-0.682075	0.583494	0.498403	0.666113	0.60512	FALSE	FALSE	TRUE	FALSE	Bacteria	Pseudomonadota	Alphaproteobacteria	Hyphomicrobiales	Xanthobacteraceae	Bradyrhizobium	NA
Seq170	0.269552	-0.346952	0.16526	0.248179	1.63108	-1.39799	0.108693	0.167832	0.16742	0.27846	FALSE	FALSE	FALSE	TRUE	Bacteria	Pseudomonadota	Alphaproteobacteria	Hyphomicrobiales	Rhizobiaceae	Pseudaminobacter	NA
Seq171	0.766204	-1.34909	0.216163	0.334219	3.54456	-4.03654	0.00120001	0.000303268	0.00373015	0.00156486	TRUE	TRUE	TRUE	TRUE	Bacteria	Bacteroidota	Bacteroidia	Flavobacteriales	Flavobacteriaceae	Flavobacterium	NA
Seq172	0.280857	-0.369562	0.143421	0.231395	1.95826	-1.59711	0.0553736	0.116078	0.0946118	0.211647	FALSE	FALSE	FALSE	FALSE	Bacteria	Chloroflexota	TK10	NA	NA	NA	NA
Seq173	0.871774	-1.56199	0.135759	0.276457	6.4215	-5.65001	3.83879e-08	6.4883e-07	4.95204e-07	7.43991e-06	TRUE	TRUE	TRUE	TRUE	Bacteria	Pseudomonadota	Alphaproteobacteria	Caulobacterales	Hyphomonadaceae	Hirschia	NA
Seq175	0.222422	-0.335993	0.1683	0.245765	1.32158	-1.36713	0.192207	0.177581	0.269508	0.291821	FALSE	FALSE	TRUE	TRUE	Bacteria	Acidobacteriota	Acidobacteriae	Bryobacterales	Bryobacteraceae	Bryobacter	NA
Seq178	0.0984203	-0.0777605	0.161516	0.235913	0.609354	-0.329615	0.544943	0.743015	0.629062	0.814004	FALSE	FALSE	TRUE	TRUE	Bacteria	Bacteroidota	Bacteroidia	Chitinophagales	Chitinophagaceae	Terrimonas	NA
Seq179	0.649973	-1.11274	0.122745	0.233133	5.2953	-4.77298	2.43132e-06	1.51578e-05	1.49352e-05	0.000124149	TRUE	TRUE	FALSE	FALSE	Bacteria	Acidobacteriota	Vicinamibacteria	Vicinamibacterales	NA	NA	NA
Seq180	-0.0574011	0.213817	0.12433	0.20055	-0.461682	1.06615	0.646235	0.291281	0.723335	0.404006	FALSE	FALSE	TRUE	FALSE	Bacteria	Pseudomonadota	Gammaproteobacteria	Gammaproteobacteria Incertae Sedis	Unknown Family	Acidibacter	NA
Seq181	0.653813	-1.1415	0.159339	0.254375	4.10329	-4.48748	0.000141123	3.91393e-05	0.000547513	0.000262284	TRUE	TRUE	TRUE	TRUE	Bacteria	Pseudomonadota	Alphaproteobacteria	Caulobacterales	Hyphomonadaceae	SWB02	NA
Seq183	0.0670341	-0.00396583	0.125836	0.206149	0.53271	-0.0192377	0.596504	0.984725	0.676475	0.991765	FALSE	FALSE	TRUE	TRUE	Bacteria	Bacteroidota	Bacteroidia	Chitinophagales	Chitinophagaceae	Terrimonas	NA
Seq184	0.751184	-1.29324	0.244097	0.36962	3.0774	-3.49884	0.00341429	0.0010048	0.00876504	0.0041149	TRUE	TRUE	TRUE	TRUE	Bacteria	Actinomycetota	Actinobacteria	Micrococcales	Microbacteriaceae	NA	NA
Seq188	0.816387	-1.45641	0.159464	0.257031	5.11959	-5.66628	4.35283e-06	6.11634e-07	2.44137e-05	7.1728e-06	TRUE	TRUE	TRUE	TRUE	Bacteria	Bacteroidota	Bacteroidia	Chitinophagales	Chitinophagaceae	Terrimonas	NA
Seq189	0.360598	-0.586776	0.186836	0.284891	1.93003	-2.05965	0.0590666	0.0444543	0.0996025	0.10105	FALSE	FALSE	TRUE	TRUE	Bacteria	Bacteroidota	Bacteroidia	Chitinophagales	Chitinophagaceae	Paraflavitalea	NA
Seq191	0.0849402	-0.129185	0.129533	0.200336	0.655744	-0.644842	0.514995	0.521977	0.602579	0.626994	FALSE	FALSE	TRUE	TRUE	Bacteria	Verrucomicrobiota	Verrucomicrobiia	Chthoniobacterales	Terrimicrobiaceae	Terrimicrobium	NA
Seq193	-0.0914466	0.290253	0.148989	0.300055	-0.613783	0.967333	0.542035	0.337855	0.627108	0.453182	FALSE	FALSE	TRUE	TRUE	Bacteria	Planctomycetota	OM190	NA	NA	NA	NA
Seq198	0.0163051	0.112851	0.13486	0.204075	0.120904	0.552985	0.904225	0.582598	0.928144	0.689497	FALSE	FALSE	TRUE	TRUE	Bacteria	Acidobacteriota	Vicinamibacteria	Vicinamibacterales	Vicinamibacteraceae	NA	NA
Seq199	0.407394	-0.581253	0.244129	0.372362	1.66876	-1.56099	0.103384	0.126816	0.16025	0.22487	FALSE	FALSE	FALSE	FALSE	Bacteria	Actinomycetota	Actinobacteria	Propionibacteriales	Nocardioidaceae	Aeromicrobium	NA
Seq201	-0.158383	0.322701	0.157762	0.280103	-1.00394	1.15208	0.320242	0.254768	0.408656	0.376739	FALSE	FALSE	TRUE	FALSE	Bacteria	Bacteroidota	Bacteroidia	Cytophagales	Microscillaceae	Ohtaekwangia	NA
Seq203	0.250454	-0.395722	0.119206	0.203515	2.10102	-1.94444	0.0406008	0.0573677	0.0756508	0.12384	FALSE	FALSE	TRUE	TRUE	Bacteria	Pseudomonadota	Alphaproteobacteria	Incertae Sedis	Incertae Sedis	Hypericibacter	NA
Seq204	1.01997	-1.88417	0.193978	0.289487	5.25819	-6.50866	3.17317e-06	3.82938e-08	1.88202e-05	7.90384e-07	TRUE	TRUE	FALSE	TRUE	Bacteria	Verrucomicrobiota	Verrucomicrobiia	Opitutales	Opitutaceae	Opitutus	NA
Seq205	1.0119	-1.88016	0.188778	0.263856	5.36028	-7.12571	3.49661e-06	1.0959e-08	2.01696e-05	2.69437e-07	TRUE	TRUE	TRUE	TRUE	Bacteria	Pseudomonadota	Alphaproteobacteria	Micavibrionales	NA	NA	NA
Seq207	-0.243257	0.579604	0.180505	0.261655	-1.34764	2.21515	0.183615	0.0311544	0.261007	0.0761881	FALSE	FALSE	TRUE	FALSE	Bacteria	Pseudomonadota	Alphaproteobacteria	Caulobacterales	Hyphomonadaceae	Hirschia	NA
Seq208	0.854563	-1.57345	0.157438	0.288433	5.42794	-5.45515	1.85083e-06	1.68415e-06	1.21806e-05	1.77351e-05	TRUE	TRUE	TRUE	TRUE	Bacteria	Planctomycetota	Planctomycetes	Pirellulales	Pirellulaceae	NA	NA
Seq209	0.7085	-1.06086	0.192088	0.269541	3.68841	-3.93581	0.00136518	0.000757351	0.00416823	0.00328397	TRUE	TRUE	TRUE	TRUE	Bacteria	Bacteroidota	Bacteroidia	Sphingobacteriales	Sphingobacteriaceae	Mucilaginibacter	NA
Seq210	0.997245	-1.82219	0.162594	0.25308	6.13332	-7.20007	1.82713e-07	4.5696e-09	1.81307e-06	1.65613e-07	TRUE	TRUE	FALSE	FALSE	Bacteria	Patescibacteria	Parcubacteria	Candidatus Nomurabacteria	NA	NA	NA
Seq211	0.429159	-0.68532	0.149536	0.26613	2.86993	-2.57513	0.00596189	0.0129638	0.0143754	0.0357718	TRUE	TRUE	FALSE	FALSE	Bacteria	Bacillota	Bacilli	Paenibacillales	Paenibacillaceae	Paenibacillus	NA
Seq212	0.404005	-0.615858	0.159081	0.31531	2.53962	-1.95318	0.0140087	0.0559884	0.0308911	0.121387	TRUE	FALSE	TRUE	FALSE	Bacteria	Pseudomonadota	Alphaproteobacteria	Caulobacterales	Caulobacteraceae	Phenylobacterium	NA
Seq216	-0.371369	0.726493	0.113272	0.211509	-3.27856	3.43481	0.00190276	0.001201	0.00561043	0.00476704	TRUE	TRUE	TRUE	TRUE	Bacteria	Pseudomonadota	Gammaproteobacteria	Burkholderiales	SC-I-84	NA	NA
Seq218	0.158217	-0.235257	0.130391	0.214595	1.2134	-1.09628	0.230566	0.278104	0.310632	0.393156	FALSE	FALSE	TRUE	TRUE	Bacteria	Dadabacteria	Dadabacteriia	Dadabacteriales	Incertae Sedis	CSP1-2	NA
Seq219	0.84724	-1.58654	0.146069	0.255408	5.80026	-6.2118	5.76421e-07	1.39296e-07	4.1892e-06	2.13003e-06	TRUE	TRUE	TRUE	TRUE	Bacteria	Bacteroidota	Bacteroidia	Cytophagales	Microscillaceae	Ohtaekwangia	NA
Seq220	1.50942	-2.37962	0.221154	0.290013	6.82522	-8.20521	3.03421e-07	1.09654e-08	2.74675e-06	2.69437e-07	TRUE	TRUE	FALSE	FALSE	Bacteria	Bacteroidota	Bacteroidia	Sphingobacteriales	Sphingobacteriaceae	Pedobacter	NA
Seq222	0.498302	-0.952894	0.173025	0.248179	2.87994	-3.83954	0.00602007	0.000375013	0.014448	0.00182554	TRUE	TRUE	FALSE	FALSE	Bacteria	Cyanobacteriota	Vampirivibrionia	Obscuribacterales	Obscuribacteraceae	NA	NA
Seq224	0.212566	-0.308902	0.137647	0.250485	1.54429	-1.23322	0.128583	0.223041	0.193437	0.34741	FALSE	FALSE	TRUE	TRUE	Bacteria	Pseudomonadota	Alphaproteobacteria	Hyphomicrobiales	KF-JG30-B3	NA	NA
Seq225	0.428857	-0.718418	0.141396	0.239193	3.03301	-3.00351	0.00377227	0.00409728	0.00954162	0.0140013	TRUE	TRUE	FALSE	FALSE	Bacteria	Planctomycetota	Planctomycetes	Planctomycetales	Rubinisphaeraceae	SH-PL14	NA
Seq226	-0.000274826	0.153763	0.129876	0.211966	-0.00211606	0.725415	0.99832	0.471389	0.99832	0.583301	FALSE	FALSE	TRUE	TRUE	Bacteria	Pseudomonadota	Alphaproteobacteria	Hyphomicrobiales	Hyphomicrobiales Incertae Sedis	Bauldia	NA
Seq231	0.420928	-0.737474	0.135528	0.215755	3.10585	-3.41811	0.00309613	0.00124722	0.00815105	0.00491273	TRUE	TRUE	FALSE	FALSE	Bacteria	Myxococcota	Polyangiia	Haliangiales	Haliangiaceae	NA	NA
Seq232	-0.267114	0.676699	0.172865	0.258953	-1.54521	2.61322	0.128245	0.0116476	0.193437	0.0328425	FALSE	TRUE	TRUE	TRUE	Bacteria	Pseudomonadota	Gammaproteobacteria	CCD24	NA	NA	NA
Seq234	0.236262	-0.333229	0.156351	0.234426	1.5111	-1.42147	0.136816	0.161151	0.20463	0.268238	FALSE	FALSE	TRUE	TRUE	Bacteria	Acidobacteriota	Acidobacteriae	Terriglobales	NA	NA	NA
Seq240	0.436287	-0.85651	0.135801	0.229087	3.2127	-3.7388	0.00237605	0.000501258	0.00655636	0.00226885	TRUE	TRUE	FALSE	FALSE	Bacteria	Verrucomicrobiota	Verrucomicrobiia	Opitutales	Opitutaceae	Oleiharenicola	NA
Seq244	0.1183	-0.165994	0.126034	0.232293	0.938638	-0.714588	0.352616	0.478324	0.443136	0.58626	FALSE	FALSE	TRUE	TRUE	Bacteria	Acidobacteriota	Vicinamibacteria	Vicinamibacterales	Vicinamibacteraceae	NA	NA
Seq245	0.132914	-0.230333	0.193431	0.292635	0.68714	-0.787099	0.495521	0.43535	0.5851	0.55059	FALSE	FALSE	TRUE	TRUE	Bacteria	Bdellovibrionota	Bacteriovoracia	Bacteriovoracales	Bacteriovoracaceae	Peredibacter	starrii
Seq246	0.184815	-0.234047	0.130475	0.220237	1.41648	-1.06271	0.162597	0.292826	0.234358	0.404006	FALSE	FALSE	TRUE	TRUE	Bacteria	Pseudomonadota	Alphaproteobacteria	Hyphomicrobiales	Hyphomicrobiales Incertae Sedis	Bauldia	NA
Seq249	0.0280029	0.0138778	0.165252	0.256389	0.169456	0.0541278	0.866122	0.957049	0.901046	0.977896	FALSE	FALSE	TRUE	TRUE	Bacteria	Acidobacteriota	Vicinamibacteria	Vicinamibacterales	NA	NA	NA
Seq250	-0.194471	0.405198	0.139653	0.233624	-1.39253	1.7344	0.169924	0.0890091	0.243557	0.172018	FALSE	FALSE	TRUE	FALSE	Bacteria	Planctomycetota	Planctomycetes	Planctomycetales	NA	NA	NA
Seq251	0.275466	-0.358781	0.113006	0.19706	2.43762	-1.82067	0.0181073	0.0741998	0.0389307	0.148761	TRUE	FALSE	TRUE	FALSE	Bacteria	Pseudomonadota	Alphaproteobacteria	Hyphomicrobiales	Xanthobacteraceae	Pseudolabrys	NA
Seq252	0.507438	-0.826169	0.207949	0.318925	2.44021	-2.59048	0.018056	0.0123507	0.0389307	0.0346357	TRUE	TRUE	FALSE	FALSE	Bacteria	Pseudomonadota	Alphaproteobacteria	Hyphomicrobiales	Devosiaceae	Devosia	NA
Seq254	-0.345612	0.72448	0.161555	0.254739	-2.13928	2.844	0.0372216	0.0063957	0.0700961	0.0202065	FALSE	TRUE	FALSE	TRUE	Bacteria	Bacteroidota	Bacteroidia	Chitinophagales	Chitinophagaceae	Terrimonas	NA
Seq260	-0.307041	0.306589	0.112584	0.197679	-2.72722	1.55094	0.00913942	0.12808	0.0207751	0.226332	TRUE	FALSE	TRUE	FALSE	Bacteria	Bacteroidota	Bacteroidia	Cytophagales	Microscillaceae	Chryseolinea	NA
Seq261	-0.302251	0.796654	0.13997	0.207987	-2.1594	3.8303	0.0352787	0.000335413	0.0669258	0.00168093	FALSE	TRUE	FALSE	TRUE	Bacteria	Pseudomonadota	Alphaproteobacteria	Hyphomicrobiales	Hyphomicrobiales Incertae Sedis	Nordella	NA
Seq263	0.0959286	-0.13148	0.186685	0.372783	0.513853	-0.352697	0.610495	0.726372	0.689311	0.804309	FALSE	FALSE	TRUE	TRUE	Bacteria	Pseudomonadota	Gammaproteobacteria	Lysobacterales	Rhodanobacteraceae	Frateuria	aurantia
Seq264	0.940956	-1.76451	0.168524	0.278318	5.58353	-6.33991	1.37612e-06	1.06713e-07	9.34316e-06	1.77626e-06	TRUE	TRUE	FALSE	FALSE	Bacteria	Planctomycetota	Phycisphaerae	CCM11a	NA	NA	NA
Seq265	1.18042	-2.26552	0.185465	0.256549	6.36467	-8.83078	1.07734e-07	3.26507e-11	1.24913e-06	3.36955e-09	TRUE	TRUE	TRUE	TRUE	Bacteria	Fibrobacterota	Fibrobacteria	Fibrobacterales	Fibrobacteraceae	NA	NA
Seq266	0.0639347	-0.0524974	0.126129	0.201266	0.506899	-0.260837	0.614411	0.795269	0.692218	0.860291	FALSE	FALSE	TRUE	TRUE	Bacteria	Pseudomonadota	Alphaproteobacteria	Dongiales	Dongiaceae	Dongia	NA
Seq267	-0.348228	0.478122	0.205564	0.268705	-1.69401	1.77936	0.0970249	0.0817885	0.152173	0.159256	FALSE	FALSE	FALSE	FALSE	Bacteria	Pseudomonadota	Gammaproteobacteria	Burkholderiales	Nitrosomonadaceae	IS-44	NA
Seq269	0.321675	-0.568835	0.129564	0.204829	2.48275	-2.77712	0.0164377	0.00769995	0.0357884	0.0233716	TRUE	TRUE	FALSE	FALSE	Bacteria	Pseudomonadota	Alphaproteobacteria	Caulobacterales	Hyphomonadaceae	SWB02	NA
Seq271	0.51708	-0.933718	0.15608	0.234889	3.31291	-3.97515	0.00176089	0.000235821	0.00522195	0.00126754	TRUE	TRUE	FALSE	FALSE	Bacteria	Pseudomonadota	Alphaproteobacteria	Caulobacterales	Hyphomonadaceae	SWB02	NA
Seq274	-0.165941	0.227219	0.186303	0.263941	-0.890704	0.86087	0.377625	0.39368	0.469529	0.504067	FALSE	FALSE	FALSE	FALSE	Bacteria	Acidobacteriota	Vicinamibacteria	Vicinamibacterales	NA	NA	NA
Seq275	1.06571	-2.22011	0.202193	0.264431	5.27076	-8.39582	1.32335e-05	3.9289e-09	6.5033e-05	1.55947e-07	TRUE	TRUE	TRUE	TRUE	Bacteria	Patescibacteria	Parcubacteria	NA	NA	NA	NA
Seq276	0.0576991	-0.10109	0.150195	0.295017	0.384161	-0.34266	0.702668	0.73345	0.773085	0.806951	FALSE	FALSE	TRUE	TRUE	Bacteria	Bacteroidota	Bacteroidia	Chitinophagales	Chitinophagaceae	Chitinophaga	NA
Seq277	0.992859	-1.93324	0.185517	0.254965	5.35184	-7.58237	5.52658e-06	6.87873e-09	2.93991e-05	2.21839e-07	TRUE	TRUE	TRUE	TRUE	Bacteria	Pseudomonadota	Alphaproteobacteria	Caulobacterales	Caulobacteraceae	Asticcacaulis	NA
Seq278	0.0248105	0.00290343	0.140625	0.226944	0.17643	0.0127936	0.860669	0.989843	0.900822	0.991765	FALSE	FALSE	TRUE	TRUE	Bacteria	Pseudomonadota	Alphaproteobacteria	Hyphomicrobiales	Xanthobacteraceae	NA	NA
Seq281	-0.331743	0.701063	0.153608	0.250335	-2.15968	2.80051	0.0355225	0.00718972	0.0671415	0.0223488	FALSE	TRUE	FALSE	TRUE	Bacteria	Planctomycetota	Planctomycetes	Planctomycetales	Rubinisphaeraceae	Planctomicrobium	NA
Seq284	-0.117252	0.252156	0.151201	0.219461	-0.775469	1.14898	0.441715	0.256032	0.536383	0.376739	FALSE	FALSE	TRUE	FALSE	Bacteria	Acidobacteriota	Vicinamibacteria	Vicinamibacterales	NA	NA	NA
Seq286	0.200874	-0.278019	0.22064	0.331106	0.910413	-0.839666	0.367062	0.405174	0.459718	0.516222	FALSE	FALSE	TRUE	TRUE	Bacteria	Actinomycetota	Actinobacteria	Kitasatosporales	Streptomycetaceae	Streptomyces	albidoflavus
Seq290	-0.573654	0.264299	0.0828022	0.25583	-6.928	1.03311	2.91448e-07	0.311445	2.68549e-06	0.426275	TRUE	FALSE	FALSE	FALSE	Bacteria	Bacteroidota	Bacteroidia	Cytophagales	Microscillaceae	Chryseolinea	NA
Seq292	0.743929	-1.30538	0.182767	0.280943	4.07037	-4.64643	0.000182702	2.84903e-05	0.000698327	0.000210014	TRUE	TRUE	TRUE	TRUE	Bacteria	Pseudomonadota	Alphaproteobacteria	Hyphomicrobiales	Rhizobiaceae	Rhizobium	NA
Seq293	0.567129	-1.06619	0.145856	0.297558	3.88829	-3.58313	0.000353243	0.000875948	0.00129272	0.00370483	TRUE	TRUE	FALSE	FALSE	Bacteria	Bacteroidota	Bacteroidia	Cytophagales	Microscillaceae	Chryseotalea	NA
Seq296	0.430661	-0.837036	0.188401	0.279804	2.28588	-2.99151	0.0268148	0.0044108	0.053217	0.0149735	FALSE	TRUE	TRUE	FALSE	Bacteria	Verrucomicrobiota	Verrucomicrobiia	Chthoniobacterales	Chthoniobacteraceae	Chthoniobacter	NA
Seq297	0.283436	-0.406361	0.13548	0.221525	2.09208	-1.83438	0.0412377	0.0722139	0.0762676	0.147867	FALSE	FALSE	FALSE	FALSE	Bacteria	Pseudomonadota	Gammaproteobacteria	Gammaproteobacteria Incertae Sedis	Unknown Family	Acidibacter	NA
Seq298	-0.0227607	0.172716	0.127749	0.196556	-0.178166	0.878712	0.859285	0.3836	0.900822	0.496084	FALSE	FALSE	TRUE	FALSE	Bacteria	Pseudomonadota	Alphaproteobacteria	Hyphomicrobiales	Xanthobacteraceae	NA	NA
Seq299	0.497581	-0.834619	0.15517	0.23899	3.20669	-3.49228	0.00227763	0.000974508	0.00642218	0.00402277	TRUE	TRUE	TRUE	TRUE	Bacteria	Actinomycetota	Acidimicrobiia	Acidimicrobiales	Acidimicrobiaceae	Acidiferrimicrobium	NA
Seq303	1.10779	-2.25256	0.150762	0.257134	7.34795	-8.76025	5.3415e-09	6.14592e-11	8.35217e-08	5.28549e-09	TRUE	TRUE	TRUE	TRUE	Bacteria	Chloroflexota	Anaerolineae	Aggregatilineales	Aggregatilineaceae	NA	NA
Seq305	0.864453	-1.57678	0.143688	0.253925	6.01616	-6.20961	2.73862e-07	1.40351e-07	2.6169e-06	2.13003e-06	TRUE	TRUE	TRUE	TRUE	Bacteria	Pseudomonadota	Alphaproteobacteria	Caulobacterales	Hyphomonadaceae	SWB02	NA
Seq306	-0.679483	0.80687	0.1311	0.303524	-5.18296	2.65834	6.21492e-06	0.0111464	3.27234e-05	0.0321316	TRUE	TRUE	TRUE	TRUE	Bacteria	Chloroflexota	Anaerolineae	Anaerolineales	Anaerolineaceae	NA	NA
Seq307	-0.173869	0.41323	0.150579	0.220714	-1.15467	1.87224	0.253607	0.0669125	0.334161	0.140926	FALSE	FALSE	TRUE	FALSE	Bacteria	Chloroflexota	Dehalococcoidia	S085	NA	NA	NA
Seq310	-0.0523949	0.0907334	0.146698	0.226811	-0.357162	0.400039	0.722504	0.690866	0.786524	0.771617	FALSE	FALSE	TRUE	FALSE	Bacteria	Myxococcota	Polyangiia	Polyangiales	BIrii41	NA	NA
Seq313	0.333068	-0.519242	0.202688	0.262811	1.64325	-1.97573	0.106364	0.0535035	0.164323	0.116982	FALSE	FALSE	TRUE	TRUE	Bacteria	Bacillota	Bacilli	Bacillales	Planococcaceae	NA	NA
Seq314	0.858339	-1.55882	0.138955	0.27612	6.17708	-5.64546	1.16062e-07	7.74206e-07	1.30191e-06	8.68457e-06	TRUE	TRUE	TRUE	TRUE	Bacteria	Acidobacteriota	Vicinamibacteria	Vicinamibacterales	NA	NA	NA
Seq316	-0.328657	0.295997	0.187527	0.25718	-1.75258	1.15093	0.0869714	0.25627	0.140241	0.376739	FALSE	FALSE	FALSE	FALSE	Bacteria	Myxococcota	Polyangiia	Haliangiales	Haliangiaceae	NA	NA
Seq317	0.853717	-1.4906	0.127122	0.280445	6.71571	-5.31514	2.43493e-08	3.03147e-06	3.30637e-07	2.84407e-05	TRUE	TRUE	FALSE	TRUE	Bacteria	Pseudomonadota	Alphaproteobacteria	Hyphomicrobiales	Devosiaceae	Arsenicitalea	NA
Seq321	0.356123	-0.538669	0.145128	0.271715	2.45386	-1.98248	0.0175198	0.0527208	0.0379841	0.116256	TRUE	FALSE	FALSE	TRUE	Bacteria	Pseudomonadota	Alphaproteobacteria	Hyphomicrobiales	Xanthobacteraceae	Bradyrhizobium	elkanii
Seq322	0.729039	-1.2252	0.183813	0.297547	3.96619	-4.11768	0.000278889	0.000175303	0.0010428	0.00101299	TRUE	TRUE	TRUE	TRUE	Bacteria	Actinomycetota	Actinobacteria	Micrococcales	Microbacteriaceae	Galbitalea	NA
Seq328	0.024174	0.00376508	0.150649	0.231506	0.160466	0.0162634	0.873161	0.987089	0.904721	0.991765	FALSE	FALSE	TRUE	TRUE	Bacteria	Methylomirabilota	Methylomirabilia	Rokubacteriales	WX65	NA	NA
Seq333	0.886081	-1.65497	0.118324	0.243296	7.4886	-6.80228	1.69434e-09	1.80478e-08	3.23808e-08	4.04898e-07	TRUE	TRUE	TRUE	TRUE	Bacteria	Chloroflexota	Chloroflexia	Chloroflexales	Roseiflexaceae	NA	NA
Seq334	0.296692	-0.419136	0.150124	0.229854	1.97631	-1.82349	0.0533345	0.0738704	0.0923511	0.148761	FALSE	FALSE	FALSE	FALSE	Bacteria	Actinomycetota	Thermoleophilia	Gaiellales	Gaiellaceae	Gaiella	NA
Seq335	-0.142963	0.339311	0.122933	0.236132	-1.16294	1.43695	0.250267	0.156838	0.331973	0.262755	FALSE	FALSE	TRUE	FALSE	Bacteria	Pseudomonadota	Alphaproteobacteria	Caulobacterales	Hyphomonadaceae	SWB02	NA
Seq336	-0.751114	0.703377	0.165774	0.29534	-4.53095	2.38159	5.67799e-05	0.0223508	0.000252573	0.0573782	TRUE	FALSE	TRUE	FALSE	Bacteria	Gemmatimonadota	Gemmatimonadia	Gemmatimonadales	Gemmatimonadaceae	NA	NA
Seq340	0.0440051	-0.100971	0.173868	0.259138	0.253095	-0.389642	0.801254	0.69849	0.854229	0.778447	FALSE	FALSE	TRUE	TRUE	Bacteria	Chloroflexota	OLB14	NA	NA	NA	NA
Seq341	0.320422	-0.486628	0.238147	0.292198	1.34548	-1.6654	0.184199	0.101734	0.261117	0.190198	FALSE	FALSE	TRUE	TRUE	Bacteria	Bacillota	Bacilli	Bacillales	NA	NA	NA
Seq345	0.531717	-0.970755	0.126729	0.230228	4.19571	-4.21649	0.000113875	0.000106451	0.000473867	0.000653913	TRUE	TRUE	FALSE	FALSE	Bacteria	Chloroflexota	Chloroflexia	Chloroflexales	Roseiflexaceae	NA	NA
Seq348	0.285673	-0.492478	0.121511	0.196904	2.351	-2.50111	0.0227067	0.0157014	0.0468667	0.0415483	TRUE	TRUE	FALSE	FALSE	Bacteria	Chloroflexota	Anaerolineae	Aggregatilineales	A4b	NA	NA
Seq350	0.157695	-0.126485	0.14244	0.237638	1.1071	-0.532259	0.273347	0.596813	0.357081	0.698312	FALSE	FALSE	TRUE	TRUE	Bacteria	Acidobacteriota	Vicinamibacteria	Vicinamibacterales	Vicinamibacteraceae	NA	NA
Seq351	0.137673	-0.118419	0.137356	0.219537	1.00231	-0.5394	0.320748	0.59187	0.408656	0.69706	FALSE	FALSE	TRUE	TRUE	Bacteria	Pseudomonadota	Alphaproteobacteria	Caulobacterales	Hyphomonadaceae	SWB02	NA
Seq352	0.904352	-1.63355	0.192315	0.313452	4.70245	-5.21147	3.04025e-05	6.02174e-06	0.000141331	5.45126e-05	TRUE	TRUE	TRUE	TRUE	Bacteria	Pseudomonadota	Alphaproteobacteria	Caulobacterales	Caulobacteraceae	Caulobacter	henricii
Seq358	0.798824	-1.36413	0.244628	0.342111	3.26546	-3.9874	0.00235895	0.000302588	0.00654419	0.00156486	TRUE	TRUE	FALSE	FALSE	Bacteria	Actinomycetota	Actinobacteria	Micrococcales	Cellulomonadaceae	Cellulomonas	NA
Seq360	0.191985	-0.225103	0.142897	0.226144	1.34352	-0.995397	0.184829	0.324066	0.261292	0.437569	FALSE	FALSE	TRUE	TRUE	Bacteria	Pseudomonadota	Alphaproteobacteria	Hyphomicrobiales	Hyphomicrobiales Incertae Sedis	Bauldia	NA
Seq362	-0.498549	0.593051	0.132401	0.239502	-3.76546	2.47618	0.000499937	0.0172931	0.00177909	0.0452957	TRUE	TRUE	TRUE	TRUE	Bacteria	Acidobacteriota	Vicinamibacteria	Subgroup 17	NA	NA	NA
Seq364	-0.166123	0.257045	0.131581	0.240484	-1.26252	1.06886	0.212862	0.290477	0.290574	0.404006	FALSE	FALSE	TRUE	FALSE	Bacteria	Patescibacteria	Saccharimonadia	Saccharimonadales	NA	NA	NA
Seq365	0.00926732	0.0456119	0.14232	0.219301	0.0651162	0.207988	0.948336	0.836067	0.961378	0.887676	FALSE	FALSE	TRUE	TRUE	Bacteria	Pseudomonadota	Alphaproteobacteria	NA	NA	NA	NA
Seq370	0.326123	-0.518487	0.134186	0.214952	2.43038	-2.41211	0.0185692	0.0194248	0.0394309	0.0503678	TRUE	FALSE	FALSE	FALSE	Bacteria	Pseudomonadota	Alphaproteobacteria	Hyphomicrobiales	Xanthobacteraceae	Rhodoplanes	NA
Seq380	0.232567	-0.344143	0.248094	0.298567	0.937416	-1.15265	0.352963	0.254428	0.443136	0.376739	FALSE	FALSE	TRUE	TRUE	Bacteria	Bacillota	Bacilli	Bacillales	Bacillaceae	NA	NA
Seq386	0.298289	-0.533021	0.141907	0.22891	2.10201	-2.32851	0.040611	0.023969	0.0756508	0.0606275	FALSE	FALSE	TRUE	TRUE	Bacteria	Planctomycetota	Planctomycetes	Pirellulales	Pirellulaceae	Pir4 lineage	NA
Seq387	-0.0140396	0.0183852	0.155335	0.306283	-0.0903829	0.0600268	0.928367	0.952389	0.945083	0.977896	FALSE	FALSE	TRUE	TRUE	Bacteria	Bacteroidota	Bacteroidia	Chitinophagales	Chitinophagaceae	Terrimonas	NA
Seq389	0.199705	-0.265183	0.144375	0.22456	1.38324	-1.1809	0.172503	0.243017	0.246569	0.371684	FALSE	FALSE	TRUE	TRUE	Bacteria	Acidobacteriota	Acidobacteriae	Terriglobales	NA	NA	NA
Seq390	0.830883	-1.43797	0.226996	0.322131	3.66035	-4.46391	0.000712679	6.17026e-05	0.00234901	0.000393069	TRUE	TRUE	FALSE	FALSE	Bacteria	Pseudomonadota	Alphaproteobacteria	Hyphomicrobiales	Devosiaceae	Arsenicitalea	NA
Seq391	0.280778	-0.446453	0.139198	0.216338	2.01711	-2.06368	0.0489629	0.044154	0.0865236	0.100812	FALSE	FALSE	TRUE	TRUE	Bacteria	Verrucomicrobiota	Verrucomicrobiia	Chthoniobacterales	Chthoniobacteraceae	Chthoniobacter	NA
Seq393	0.149852	-0.207674	0.127564	0.229865	1.17472	-0.903461	0.245563	0.370529	0.329118	0.485858	FALSE	FALSE	TRUE	TRUE	Bacteria	Acidobacteriota	Vicinamibacteria	Vicinamibacterales	Vicinamibacteraceae	Vicinamibacter	NA
Seq395	-0.00934147	0.129475	0.179143	0.244412	-0.0521454	0.529739	0.958613	0.598547	0.967992	0.698757	FALSE	FALSE	TRUE	TRUE	Bacteria	Acidobacteriota	Acidobacteriae	Bryobacterales	Bryobacteraceae	Bryobacter	NA
Seq396	0.371821	-0.55149	0.133597	0.233949	2.78316	-2.35731	0.00740305	0.0220624	0.0172849	0.0569211	TRUE	FALSE	TRUE	FALSE	Bacteria	Pseudomonadota	Alphaproteobacteria	Hyphomicrobiales	Hyphomicrobiaceae	Hyphomicrobium	NA
Seq399	0.458125	-0.859838	0.155519	0.251732	2.94579	-3.41569	0.0049569	0.00130359	0.0122969	0.0050865	TRUE	TRUE	FALSE	FALSE	Bacteria	Myxococcota	Polyangiia	Polyangiales	BIrii41	NA	NA
Seq400	0.321827	-0.505033	0.138808	0.244152	2.31851	-2.06852	0.0244674	0.0436795	0.0493369	0.100172	TRUE	FALSE	FALSE	FALSE	Bacteria	Pseudomonadota	Alphaproteobacteria	Hyphomicrobiales	Xanthobacteraceae	Rhodoplanes	NA
Seq403	0.0240659	-0.0404214	0.162816	0.25742	0.14781	-0.157025	0.883125	0.875898	0.909566	0.920495	FALSE	FALSE	TRUE	TRUE	Bacteria	Bacteroidota	Bacteroidia	Chitinophagales	Chitinophagaceae	Terrimonas	NA
Seq410	0.210192	-0.362829	0.143824	0.244614	1.46146	-1.48327	0.150147	0.144278	0.221359	0.246515	FALSE	FALSE	TRUE	TRUE	Bacteria	Gemmatimonadota	Gemmatimonadia	Gemmatimonadales	Gemmatimonadaceae	NA	NA
Seq412	0.6545	-1.18177	0.138014	0.240969	4.74227	-4.90424	1.86093e-05	1.07354e-05	8.80952e-05	9.08112e-05	TRUE	TRUE	FALSE	FALSE	Bacteria	Myxococcota	Polyangiia	Haliangiales	Haliangiaceae	NA	NA
Seq417	-0.106149	0.23416	0.180362	0.252834	-0.588532	0.926144	0.558824	0.35882	0.64211	0.477194	FALSE	FALSE	TRUE	FALSE	Bacteria	Pseudomonadota	Gammaproteobacteria	Burkholderiales	Nitrosomonadaceae	IS-44	NA
Seq421	-0.548409	0.749369	0.157735	0.280334	-3.47678	2.67313	0.00115437	0.0105028	0.00361004	0.0307922	TRUE	TRUE	TRUE	TRUE	Bacteria	Pseudomonadota	Gammaproteobacteria	Burkholderiales	Nitrosomonadaceae	IS-44	NA
Seq426	-0.651312	1.34683	0.132632	0.366393	-4.91066	3.67593	3.87212e-05	0.00103621	0.00017374	0.00417722	TRUE	TRUE	FALSE	FALSE	Bacteria	Pseudomonadota	Gammaproteobacteria	Burkholderiales	Burkholderiaceae	Burkholderia-Caballeronia-Paraburkholderia	silvatlantica
Seq427	0.901782	-1.67344	0.151956	0.276632	5.93451	-6.04934	3.62984e-07	2.44222e-07	3.10889e-06	3.38003e-06	TRUE	TRUE	FALSE	FALSE	Bacteria	Acidobacteriota	Vicinamibacteria	Vicinamibacterales	NA	NA	NA
Seq430	-0.0138859	0.135442	0.117701	0.187769	-0.117976	0.721327	0.906541	0.47394	0.928144	0.583658	FALSE	FALSE	TRUE	FALSE	Bacteria	Pseudomonadota	Alphaproteobacteria	Reyranellales	Reyranellaceae	Reyranella	NA
Seq431	0.449951	-0.823613	0.16244	0.248637	2.76995	-3.31251	0.00784815	0.00172331	0.0180788	0.00644368	TRUE	TRUE	FALSE	FALSE	Bacteria	Acidobacteriota	Vicinamibacteria	Vicinamibacterales	NA	NA	NA
Seq434	-0.25885	0.461739	0.128189	0.212514	-2.01929	2.17274	0.0489452	0.0346644	0.0865236	0.0835833	FALSE	FALSE	FALSE	FALSE	Bacteria	Pseudomonadota	Alphaproteobacteria	Hyphomicrobiales	Hyphomicrobiales Incertae Sedis	Bauldia	NA
Seq436	-0.625743	0.785437	0.117536	0.252424	-5.32383	3.11158	3.48347e-06	0.00330149	2.01696e-05	0.0115889	TRUE	TRUE	TRUE	TRUE	Bacteria	Chlamydiota	Chlamydiia	Chlamydiales	Simkaniaceae	NA	NA
Seq437	0.607357	-1.11557	0.17032	0.273645	3.56597	-4.07673	0.00082107	0.000167101	0.00264795	0.000991083	TRUE	TRUE	FALSE	FALSE	Bacteria	Pseudomonadota	Alphaproteobacteria	Micropepsales	Micropepsaceae	NA	NA
Seq439	-0.0301876	0.00512568	0.134776	0.221104	-0.223983	0.0231822	0.823741	0.981603	0.872793	0.991765	FALSE	FALSE	TRUE	FALSE	Bacteria	Pseudomonadota	Gammaproteobacteria	PLTA13	NA	NA	NA
Seq440	0.350736	-0.673082	0.15118	0.262976	2.31998	-2.55948	0.0246403	0.0136885	0.0494723	0.0371752	TRUE	TRUE	FALSE	FALSE	Bacteria	Chlamydiota	Chlamydiia	Chlamydiales	NA	NA	NA
Seq447	-0.861355	1.39613	0.186757	0.309056	-4.61216	4.51741	3.18899e-05	4.34953e-05	0.000146921	0.000287738	TRUE	TRUE	TRUE	TRUE	Bacteria	Myxococcota	Polyangiia	Haliangiales	Haliangiaceae	NA	NA
Seq448	0.170024	-0.314445	0.13123	0.229309	1.29562	-1.37127	0.201178	0.176538	0.277562	0.291034	FALSE	FALSE	TRUE	TRUE	Bacteria	Myxococcota	bacteriap25	NA	NA	NA	NA
Seq450	-0.233407	0.360567	0.134603	0.227407	-1.73404	1.58556	0.0894665	0.119546	0.142925	0.215684	FALSE	FALSE	FALSE	FALSE	Bacteria	Acidobacteriota	Vicinamibacteria	Vicinamibacterales	Vicinamibacteraceae	NA	NA
Seq453	0.203174	-0.338198	0.140333	0.264435	1.4478	-1.27895	0.154041	0.20694	0.225171	0.333691	FALSE	FALSE	TRUE	TRUE	Bacteria	Bacteroidota	Bacteroidia	Sphingobacteriales	NS11-12 marine group	NA	NA
Seq454	0.729974	-1.33202	0.139253	0.275901	5.24209	-4.82788	3.51795e-06	1.44509e-05	2.01696e-05	0.000120269	TRUE	TRUE	FALSE	FALSE	Bacteria	Planctomycetota	OM190	NA	NA	NA	NA
Seq456	-0.0213792	-0.0578187	0.139246	0.236615	-0.153535	-0.244358	0.878634	0.808017	0.90675	0.868619	FALSE	FALSE	TRUE	FALSE	Bacteria	Planctomycetota	Planctomycetes	Planctomycetales	Rubinisphaeraceae	Planctomicrobium	NA
Seq457	0.95154	-1.69255	0.187207	0.273321	5.08283	-6.19252	7.71416e-06	1.9184e-07	3.9411e-05	2.82827e-06	TRUE	TRUE	TRUE	TRUE	Bacteria	Bacteroidota	Bacteroidia	Cytophagales	Hymenobacteraceae	Adhaeribacter	terreus
Seq459	0.319645	-0.520024	0.172215	0.250861	1.85609	-2.07296	0.0692232	0.0432473	0.115596	0.10007	FALSE	FALSE	TRUE	TRUE	Bacteria	Pseudomonadota	Alphaproteobacteria	Hyphomicrobiales	Hyphomicrobiaceae	Hyphomicrobium	denitrificans
Seq460	0.164248	-0.282018	0.125068	0.2397	1.31326	-1.17655	0.19509	0.244948	0.272071	0.371812	FALSE	FALSE	TRUE	TRUE	Bacteria	Planctomycetota	Planctomycetes	Pirellulales	Pirellulaceae	NA	NA
Seq462	-0.376872	0.272597	0.161197	0.246409	-2.33796	1.10628	0.0244772	0.275215	0.0493369	0.391214	TRUE	FALSE	TRUE	FALSE	Bacteria	Myxococcota	Polyangiia	Polyangiales	BIrii41	NA	NA
Seq464	0.13785	-0.163042	0.118117	0.217103	1.16706	-0.750987	0.248511	0.456046	0.331278	0.570719	FALSE	FALSE	TRUE	TRUE	Bacteria	Acidobacteriota	Vicinamibacteria	Vicinamibacterales	Vicinamibacteraceae	NA	NA
Seq466	0.102943	-0.0344016	0.146998	0.230441	0.700306	-0.149286	0.486799	0.881894	0.577377	0.924914	FALSE	FALSE	TRUE	TRUE	Bacteria	Chloroflexota	Anaerolineae	Aggregatilineales	A4b	NA	NA
Seq474	-0.714578	0.944593	0.119137	0.234238	-5.99794	4.03262	3.68169e-07	0.000221669	3.10889e-06	0.0012299	TRUE	TRUE	TRUE	TRUE	Bacteria	Latescibacterota	NA	NA	NA	NA	NA
Seq475	0.354071	-0.626203	0.127335	0.229183	2.78062	-2.73232	0.00762869	0.00866914	0.0177316	0.0257085	TRUE	TRUE	FALSE	FALSE	Bacteria	Acidobacteriota	Vicinamibacteria	Vicinamibacterales	Vicinamibacteraceae	NA	NA
Seq476	0.181696	-0.283209	0.139012	0.220415	1.30706	-1.28489	0.197173	0.204751	0.273498	0.331196	FALSE	FALSE	TRUE	TRUE	Bacteria	Pseudomonadota	Alphaproteobacteria	Hyphomicrobiales	NA	NA	NA
Seq480	-0.0955882	0.0533627	0.150844	0.230729	-0.633687	0.231279	0.529493	0.818147	0.615357	0.877679	FALSE	FALSE	FALSE	FALSE	Bacteria	Chloroflexota	Anaerolineae	Aggregatilineales	NA	NA	NA
Seq484	-0.384238	0.688541	0.159356	0.249359	-2.41119	2.76124	0.0196949	0.00808143	0.0413112	0.0242443	TRUE	TRUE	TRUE	TRUE	Bacteria	Acidobacteriota	Acidobacteriae	Solibacterales	Solibacteraceae	Candidatus Solibacter	NA
Seq501	-0.156141	0.0621022	0.144463	0.252913	-1.08084	0.245548	0.285659	0.807174	0.370393	0.868619	FALSE	FALSE	FALSE	FALSE	Bacteria	Planctomycetota	Phycisphaerae	Tepidisphaerales	CPla-3 termite group	NA	NA
Seq503	-0.380988	0.634483	0.132267	0.247163	-2.88044	2.56706	0.00591888	0.0134288	0.0143387	0.0366626	TRUE	TRUE	TRUE	TRUE	Bacteria	Pseudomonadota	Alphaproteobacteria	Dongiales	Dongiaceae	Dongia	NA
Seq505	0.322633	-0.80835	0.170878	0.301151	1.88809	-2.6842	0.0664698	0.0106163	0.111359	0.0309491	FALSE	TRUE	FALSE	FALSE	Bacteria	Spirochaetota	Spirochaetia	Spirochaetales	Spirochaetaceae	Salinispira	NA
Seq507	0.0775457	-0.0721578	0.115099	0.212456	0.673728	-0.339636	0.503526	0.735525	0.591844	0.807513	FALSE	FALSE	TRUE	TRUE	Bacteria	Acidobacteriota	Vicinamibacteria	Vicinamibacterales	NA	NA	NA
Seq510	-0.0996622	0.297123	0.142642	0.222416	-0.698686	1.33589	0.487861	0.187402	0.577377	0.305046	FALSE	FALSE	TRUE	FALSE	Bacteria	Pseudomonadota	Alphaproteobacteria	Hyphomicrobiales	Hyphomicrobiales Incertae Sedis	Bauldia	NA
Seq512	-0.0492171	0.206969	0.134769	0.278825	-0.365196	0.74229	0.716447	0.461252	0.783234	0.57213	FALSE	FALSE	TRUE	TRUE	Bacteria	Pseudomonadota	Gammaproteobacteria	R7C24	NA	NA	NA
Seq524	0.00800595	0.0203178	0.134637	0.210267	0.0594631	0.0966285	0.95282	0.923408	0.96403	0.956784	FALSE	FALSE	TRUE	FALSE	Bacteria	Chloroflexota	Dehalococcoidia	S085	NA	NA	NA
Seq528	-0.0763977	0.26308	0.130228	0.20926	-0.586646	1.25719	0.55998	0.214302	0.64211	0.340246	FALSE	FALSE	TRUE	FALSE	Bacteria	Actinomycetota	Acidimicrobiia	Acidimicrobiales	Acidimicrobiaceae	Acidiferrimicrobium	NA
Seq529	0.0410543	-0.0459019	0.121408	0.216638	0.33815	-0.211883	0.736695	0.833077	0.798602	0.887676	FALSE	FALSE	TRUE	FALSE	Bacteria	Actinomycetota	Acidimicrobiia	Acidimicrobiales	Acidimicrobiaceae	Acidiferrimicrobium	NA
Seq530	-0.57981	1.05181	0.162109	0.288567	-3.57668	3.64494	0.000794917	0.000645962	0.00257973	0.00284886	TRUE	TRUE	TRUE	TRUE	Bacteria	Pseudomonadota	Gammaproteobacteria	Burkholderiales	Nitrosomonadaceae	IS-44	NA
Seq537	-0.322356	0.482036	0.155579	0.226496	-2.07197	2.12823	0.0437798	0.0385907	0.0798247	0.091343	FALSE	FALSE	FALSE	FALSE	Bacteria	Pseudomonadota	Gammaproteobacteria	Burkholderiales	TRA3-20	NA	NA
Seq539	1.02498	-2.17254	0.192154	0.273427	5.33418	-7.94559	1.00218e-05	9.19685e-09	5.06987e-05	2.65705e-07	TRUE	TRUE	TRUE	TRUE	Bacteria	Patescibacteria	Saccharimonadia	Saccharimonadales	NA	NA	NA
Seq547	-0.156064	-0.129284	0.118271	0.280455	-1.31954	-0.460977	0.194883	0.647443	0.272071	0.734243	FALSE	FALSE	FALSE	FALSE	Bacteria	Patescibacteria	ABY1	Candidatus Buchananbacteria	NA	NA	NA
Seq550	-0.0255497	0.0151421	0.150336	0.221755	-0.169951	0.068283	0.865763	0.945844	0.901046	0.974163	FALSE	FALSE	TRUE	FALSE	Bacteria	Pseudomonadota	Alphaproteobacteria	Micropepsales	Micropepsaceae	NA	NA
Seq551	0.257459	-0.430364	0.118476	0.207451	2.17309	-2.07454	0.0345378	0.0431968	0.0660055	0.10007	FALSE	FALSE	TRUE	TRUE	Bacteria	Actinomycetota	Acidimicrobiia	Acidimicrobiales	Acidimicrobiaceae	Acidiferrimicrobium	NA
Seq553	0.716888	-1.29945	0.138583	0.242618	5.173	-5.35594	4.079e-06	2.15106e-06	2.31293e-05	2.09424e-05	TRUE	TRUE	FALSE	TRUE	Bacteria	Bacteroidota	Bacteroidia	Chitinophagales	Chitinophagaceae	NA	NA
Seq554	-0.128334	0.275789	0.175144	0.244245	-0.732734	1.12915	0.467142	0.264224	0.563546	0.382976	FALSE	FALSE	TRUE	FALSE	Bacteria	Pseudomonadota	Alphaproteobacteria	NA	NA	NA	NA
Seq559	0.285174	-0.407972	0.144183	0.246125	1.97787	-1.65758	0.0531534	0.10331	0.0923511	0.191755	FALSE	FALSE	FALSE	TRUE	Bacteria	Acidobacteriota	Acidobacteriae	Solibacterales	Solibacteraceae	Candidatus Solibacter	NA
Seq561	0.756883	-1.3833	0.229332	0.312101	3.30038	-4.43221	0.0022738	9.23524e-05	0.00642218	0.000574142	TRUE	TRUE	TRUE	TRUE	Bacteria	Pseudomonadota	Alphaproteobacteria	Caulobacterales	Caulobacteraceae	Asticcacaulis	NA
Seq563	-0.137231	0.381305	0.132031	0.21016	-1.03938	1.81435	0.303435	0.0753941	0.392412	0.149055	FALSE	FALSE	TRUE	FALSE	Bacteria	Pseudomonadota	Alphaproteobacteria	Hyphomicrobiales	Xanthobacteraceae	Pseudolabrys	NA
Seq566	-0.279038	0.445235	0.153549	0.244759	-1.81725	1.81907	0.0754239	0.0751413	0.124341	0.149055	FALSE	FALSE	FALSE	FALSE	Bacteria	Armatimonadota	Armatimonadia	Armatimonadales	Armatimonadaceae	Armatimonas	NA
Seq569	-0.208213	0.334588	0.120625	0.212495	-1.72611	1.57457	0.0907593	0.121926	0.143656	0.217811	FALSE	FALSE	FALSE	FALSE	Bacteria	Actinomycetota	Acidimicrobiia	Microtrichales	Ilumatobacteraceae	Ilumatobacter	NA
Seq572	0.0820189	-0.16823	0.159543	0.241818	0.514086	-0.69569	0.609551	0.489978	0.689311	0.596294	FALSE	FALSE	TRUE	FALSE	Bacteria	Pseudomonadota	Gammaproteobacteria	CCD24	NA	NA	NA
Seq580	0.127296	-0.353931	0.162577	0.245142	0.782989	-1.44378	0.437828	0.155884	0.534088	0.262006	FALSE	FALSE	TRUE	FALSE	Bacteria	Pseudomonadota	Alphaproteobacteria	Dongiales	Dongiaceae	Dongia	NA
Seq584	0.229217	-0.490314	0.159408	0.272309	1.43793	-1.80058	0.157224	0.0783277	0.228528	0.153677	FALSE	FALSE	TRUE	TRUE	Bacteria	Bdellovibrionota	Bdellovibrionia	Bdellovibrionales	Pseudobdellovibrionaceae	NA	NA
Seq585	0.815655	-1.52411	0.157134	0.235542	5.19083	-6.47066	6.43368e-06	1.03079e-07	3.35331e-05	1.77296e-06	TRUE	TRUE	FALSE	FALSE	Bacteria	Bacteroidota	Bacteroidia	Cytophagales	Microscillaceae	Chryseotalea	NA
Seq586	-0.76522	1.12976	0.13021	0.253233	-5.87683	4.46134	4.75549e-07	5.3942e-05	3.69596e-06	0.000347926	TRUE	TRUE	TRUE	TRUE	Bacteria	Bacteroidota	Bacteroidia	Cytophagales	Microscillaceae	Chryseotalea	NA
Seq587	1.23924	-2.61008	0.105927	0.229195	11.699	-11.388	1.81225e-13	3.77901e-13	6.67945e-12	6.4999e-11	TRUE	TRUE	TRUE	TRUE	Bacteria	Patescibacteria	Parcubacteria	NA	NA	NA	NA
Seq588	0.750443	-1.39593	0.122767	0.250964	6.11274	-5.56227	3.28106e-07	1.9471e-06	2.88658e-06	1.97001e-05	TRUE	TRUE	TRUE	TRUE	Bacteria	Planctomycetota	Planctomycetes	Planctomycetales	Schlesneriaceae	Planctopirus	NA
Seq590	0.737094	-1.36044	0.205726	0.302667	3.5829	-4.49485	0.000860361	5.19199e-05	0.00274041	0.000339122	TRUE	TRUE	TRUE	TRUE	Bacteria	Myxococcota	Polyangiia	Polyangiales	Sandaracinaceae	NA	NA
Seq592	-0.722136	1.11572	0.131463	0.281348	-5.49308	3.96564	1.6531e-06	0.000253709	1.10779e-05	0.00134963	TRUE	TRUE	TRUE	TRUE	Bacteria	Chlamydiota	Chlamydiia	Chlamydiales	cvE6	NA	NA
Seq595	0.101007	-0.132452	0.138371	0.246245	0.729972	-0.537887	0.468814	0.593042	0.563888	0.69706	FALSE	FALSE	TRUE	TRUE	Bacteria	Acidobacteriota	Vicinamibacteria	Vicinamibacterales	Vicinamibacteraceae	NA	NA
Seq614	-0.16304	0.254769	0.122078	0.236993	-1.33554	1.07501	0.187999	0.287747	0.265047	0.402377	FALSE	FALSE	TRUE	FALSE	Bacteria	Pseudomonadota	Alphaproteobacteria	Caulobacterales	Hyphomonadaceae	SWB02	NA
Seq621	-0.0279598	0.177234	0.139137	0.204166	-0.200951	0.868083	0.841521	0.389337	0.886173	0.50078	FALSE	FALSE	TRUE	FALSE	Bacteria	Pseudomonadota	Alphaproteobacteria	Hyphomicrobiales	Xanthobacteraceae	Pseudorhodoplanes	NA
Seq628	-0.342311	0.590071	0.141541	0.214301	-2.41845	2.75347	0.0194293	0.00830164	0.0409205	0.024761	TRUE	TRUE	TRUE	TRUE	Bacteria	Pseudomonadota	Alphaproteobacteria	Hyphomicrobiales	Hyphomicrobiaceae	Pedomicrobium	NA
Seq629	-0.0898344	0.080322	0.126716	0.232357	-0.708941	0.345684	0.481863	0.731123	0.575559	0.806226	FALSE	FALSE	TRUE	FALSE	Bacteria	Pseudomonadota	Alphaproteobacteria	NA	NA	NA	NA
Seq635	-0.393795	0.754385	0.132958	0.212944	-2.96179	3.54265	0.00467006	0.000868817	0.0116978	0.00370483	TRUE	TRUE	TRUE	TRUE	Bacteria	Pseudomonadota	Alphaproteobacteria	Hyphomicrobiales	Xanthobacteraceae	Bradyrhizobium	NA
Seq636	-1.64203	2.41233	0.122642	0.392578	-13.3888	6.14486	6.15346e-17	2.25064e-07	1.05839e-14	3.22591e-06	TRUE	TRUE	TRUE	TRUE	Bacteria	Bacteroidota	Bacteroidia	Cytophagales	Microscillaceae	Chryseolinea	NA
Seq638	-0.0169364	-0.108311	0.108932	0.216729	-0.155476	-0.499755	0.877141	0.619682	0.90675	0.713741	FALSE	FALSE	TRUE	FALSE	Bacteria	Acidobacteriota	Vicinamibacteria	Subgroup 17	NA	NA	NA
Seq639	0.250118	-0.292593	0.190242	0.384804	1.31474	-0.760369	0.195732	0.451282	0.272231	0.566573	FALSE	FALSE	TRUE	TRUE	Bacteria	Pseudomonadota	Alphaproteobacteria	Elsterales	NA	NA	NA
Seq641	0.183923	-0.391286	0.126374	0.232124	1.45539	-1.68568	0.152354	0.0986304	0.223336	0.185067	FALSE	FALSE	TRUE	TRUE	Bacteria	Pseudomonadota	Gammaproteobacteria	R7C24	NA	NA	NA
Seq646	-0.780014	0.646843	0.103163	0.247947	-7.56099	2.6088	3.09391e-08	0.0144163	4.09348e-07	0.0385432	TRUE	TRUE	FALSE	FALSE	Bacteria	Pseudomonadota	Alphaproteobacteria	Caulobacterales	Hyphomonadaceae	SWB02	NA
Seq649	0.204617	-0.262367	0.133466	0.217464	1.5331	-1.20649	0.131314	0.23309	0.196971	0.360102	FALSE	FALSE	TRUE	TRUE	Bacteria	Actinomycetota	Thermoleophilia	Solirubrobacterales	Solirubrobacteraceae	Solirubrobacter	NA
Seq652	0.137531	-0.295831	0.160111	0.272506	0.858972	-1.08559	0.394909	0.283441	0.488664	0.398516	FALSE	FALSE	TRUE	TRUE	Bacteria	Pseudomonadota	Alphaproteobacteria	Hyphomicrobiales	Rhizobiaceae	Shinella	NA
Seq655	-0.0422025	0.111413	0.156197	0.224683	-0.270188	0.49587	0.788128	0.622159	0.845476	0.714803	FALSE	FALSE	TRUE	FALSE	Bacteria	Planctomycetota	Planctomycetes	Pirellulales	Pirellulaceae	Pirellula	NA
Seq657	0.197503	-0.360508	0.135642	0.239379	1.45606	-1.50601	0.152317	0.139051	0.223336	0.239968	FALSE	FALSE	TRUE	TRUE	Bacteria	Bacteroidota	Bacteroidia	Chitinophagales	Chitinophagaceae	Terrimonas	NA
Seq659	-0.140566	0.222086	0.125887	0.20341	-1.1166	1.09182	0.269723	0.280364	0.353241	0.395267	FALSE	FALSE	TRUE	FALSE	Bacteria	Planctomycetota	Planctomycetes	Pirellulales	Pirellulaceae	Pir4 lineage	NA
Seq668	-0.300322	0.482209	0.131724	0.234046	-2.27993	2.06031	0.0270955	0.0448112	0.0535682	0.101415	FALSE	FALSE	FALSE	FALSE	Bacteria	Pseudomonadota	Alphaproteobacteria	Rhodospirillales	NA	NA	NA
Seq669	-0.308417	0.0520966	0.0919474	0.293145	-3.35428	0.177716	0.00192391	0.85997	0.00564055	0.909313	TRUE	FALSE	FALSE	FALSE	Bacteria	Chloroflexota	Anaerolineae	Anaerolineales	Anaerolineaceae	NA	NA
Seq677	-0.0695441	-0.355468	0.109382	0.316672	-0.635793	-1.12251	0.529047	0.269287	0.615357	0.38667	FALSE	FALSE	FALSE	FALSE	Bacteria	Verrucomicrobiota	Verrucomicrobiia	Pedosphaerales	Pedosphaeraceae	NA	NA
Seq680	0.168442	-0.398008	0.137051	0.252509	1.22904	-1.57622	0.225445	0.121981	0.306131	0.217811	FALSE	FALSE	TRUE	TRUE	Bacteria	Verrucomicrobiota	Verrucomicrobiia	Opitutales	Opitutaceae	Opitutus	NA
Seq681	0.136634	-0.203779	0.12661	0.222503	1.07917	-0.915848	0.28569	0.364143	0.370393	0.483027	FALSE	FALSE	TRUE	TRUE	Bacteria	Pseudomonadota	Alphaproteobacteria	Hyphomicrobiales	Hyphomicrobiales Incertae Sedis	Bauldia	NA
Seq683	0.641538	-1.15152	0.191155	0.301148	3.35611	-3.82376	0.00174203	0.000450322	0.00519587	0.00211242	TRUE	TRUE	TRUE	TRUE	Bacteria	Bacteroidota	Bacteroidia	Cytophagales	Microscillaceae	NA	NA
Seq697	-0.407665	0.603469	0.139391	0.236298	-2.92463	2.55385	0.00553898	0.014372	0.0135456	0.0385432	TRUE	TRUE	FALSE	TRUE	Bacteria	Acidobacteriota	Blastocatellia	11-24	NA	NA	NA
Seq702	-0.47953	0.58809	0.111131	0.226149	-4.31501	2.60046	9.1869e-05	0.0127115	0.000388561	0.0353048	TRUE	TRUE	TRUE	TRUE	Bacteria	Acidobacteriota	Vicinamibacteria	Subgroup 17	NA	NA	NA
Seq703	-0.124683	0.0550645	0.160667	0.262438	-0.776035	0.209819	0.441788	0.834756	0.536383	0.887676	FALSE	FALSE	FALSE	FALSE	Bacteria	Methylomirabilota	Methylomirabilia	Rokubacteriales	NA	NA	NA
Seq708	0.0446998	-0.136082	0.162919	0.307493	0.274368	-0.442554	0.785004	0.660119	0.845476	0.743714	FALSE	FALSE	TRUE	FALSE	Bacteria	Chloroflexota	Chloroflexia	Chloroflexales	Roseiflexaceae	NA	NA
Seq714	0.667466	-1.46531	0.16061	0.28373	4.15582	-5.16446	0.000412379	3.54093e-05	0.00147769	0.000240411	TRUE	TRUE	FALSE	FALSE	Bacteria	Patescibacteria	ABY1	Candidatus Magasanikbacteria	NA	NA	NA
Seq718	-0.17792	0.195939	0.124946	0.249993	-1.42397	0.783779	0.161352	0.437276	0.233215	0.551673	FALSE	FALSE	TRUE	FALSE	Bacteria	Acidobacteriota	Blastocatellia	Blastocatellales	Blastocatellaceae	Stenotrophobacter	NA
Seq719	0.424212	-0.778328	0.108716	0.262006	3.90203	-2.97065	0.000315952	0.00475462	0.00117289	0.0159311	TRUE	TRUE	FALSE	FALSE	Bacteria	Chloroflexota	Anaerolineae	Aggregatilineales	A4b	NA	NA
Seq728	-0.233038	0.423607	0.134967	0.226449	-1.72663	1.87065	0.0905346	0.0673724	0.143656	0.141318	FALSE	FALSE	FALSE	FALSE	Bacteria	Chloroflexota	Anaerolineae	Aggregatilineales	NA	NA	NA
Seq729	-0.0834968	0.288126	0.15473	0.231015	-0.539628	1.24722	0.591757	0.217905	0.67257	0.342802	FALSE	FALSE	TRUE	FALSE	Bacteria	Pseudomonadota	Gammaproteobacteria	Burkholderiales	Nitrosomonadaceae	mle1-7	NA
Seq730	-0.437068	0.900486	0.140906	0.222689	-3.10185	4.0437	0.00313144	0.00017821	0.00818819	0.00101299	TRUE	TRUE	TRUE	TRUE	Bacteria	Acidobacteriota	Vicinamibacteria	Vicinamibacterales	NA	NA	NA
Seq733	-0.0284603	0.0888421	0.173006	0.274281	-0.164505	0.323909	0.870039	0.747444	0.9033	0.817121	FALSE	FALSE	TRUE	TRUE	Bacteria	Fibrobacterota	Fibrobacteria	Fibrobacterales	Fibrobacteraceae	NA	NA
Seq737	-0.445586	0.717055	0.140307	0.212646	-3.17579	3.37207	0.00263857	0.0015008	0.00717363	0.0057364	TRUE	TRUE	TRUE	TRUE	Bacteria	Acidobacteriota	Vicinamibacteria	Vicinamibacterales	Vicinamibacteraceae	Luteitalea	NA
Seq738	0.251914	-0.65908	0.149112	0.267138	1.68943	-2.46719	0.0991174	0.0181139	0.154984	0.047206	FALSE	TRUE	FALSE	FALSE	Bacteria	Myxococcota	Polyangiia	Polyangiales	BIrii41	NA	NA
Seq751	0.489149	-0.920774	0.107748	0.234658	4.53976	-3.9239	6.73119e-05	0.000402528	0.000291873	0.00194116	TRUE	TRUE	FALSE	TRUE	Bacteria	Candidatus Kapabacteria	Kapabacteria	Kapabacteriales	NA	NA	NA
Seq753	-0.0401174	0.124678	0.147364	0.228744	-0.272233	0.545052	0.786564	0.588141	0.845476	0.694464	FALSE	FALSE	TRUE	FALSE	Bacteria	Pseudomonadota	Alphaproteobacteria	Hyphomicrobiales	Hyphomicrobiales Incertae Sedis	NA	NA
Seq755	0.413216	-0.746457	0.126918	0.230187	3.25577	-3.24283	0.00203297	0.00211064	0.00592662	0.00777535	TRUE	TRUE	FALSE	FALSE	Bacteria	Planctomycetota	Phycisphaerae	Tepidisphaerales	WD2101 soil group	NA	NA
Seq759	-0.406655	0.573878	0.110856	0.200204	-3.6683	2.86646	0.000643529	0.00629228	0.00215624	0.0200421	TRUE	TRUE	TRUE	TRUE	Bacteria	Acidobacteriota	Vicinamibacteria	Vicinamibacterales	NA	NA	NA
Seq761	0.393082	-0.72634	0.120716	0.221141	3.25625	-3.2845	0.00205171	0.00189054	0.00594765	0.00701813	TRUE	TRUE	FALSE	FALSE	Bacteria	Actinomycetota	Acidimicrobiia	Microtrichales	NA	NA	NA
Seq771	-0.10903	-0.0909692	0.14214	0.263035	-0.767064	-0.345844	0.447438	0.731228	0.541967	0.806226	FALSE	FALSE	FALSE	FALSE	Bacteria	Bacteroidota	Bacteroidia	Chitinophagales	Chitinophagaceae	Nemorincola	NA
Seq784	0.765763	-1.42182	0.134173	0.273442	5.70727	-5.19974	1.04637e-06	5.55331e-06	7.19901e-06	5.11698e-05	TRUE	TRUE	FALSE	FALSE	Bacteria	Patescibacteria	Gracilibacteria	Candidatus Peribacteria	NA	NA	NA
Seq786	0.0906091	-0.17075	0.123722	0.229594	0.73236	-0.743705	0.467438	0.460607	0.563546	0.57213	FALSE	FALSE	TRUE	TRUE	Bacteria	Pseudomonadota	Alphaproteobacteria	NA	NA	NA	NA
Seq787	-0.828121	0.503154	0.0976849	0.279051	-8.47747	1.80309	1.84625e-09	0.0814276	3.33455e-08	0.159154	TRUE	FALSE	TRUE	FALSE	Bacteria	Planctomycetota	Phycisphaerae	Phycisphaerales	Phycisphaeraceae	NA	NA
Seq789	0.383863	-0.763587	0.133852	0.272694	2.86782	-2.80016	0.00678657	0.00807119	0.0160636	0.0242443	TRUE	TRUE	FALSE	FALSE	Bacteria	Planctomycetota	Planctomycetes	Pirellulales	Pirellulaceae	Pirellula	NA
Seq791	-0.13852	0.114501	0.146515	0.375573	-0.945431	0.304871	0.349488	0.76187	0.440919	0.831127	FALSE	FALSE	FALSE	FALSE	Bacteria	Verrucomicrobiota	Verrucomicrobiia	Pedosphaerales	Pedosphaeraceae	NA	NA
Seq793	0.393277	-0.796484	0.11426	0.268595	3.44194	-2.96537	0.00131947	0.00496781	0.00405265	0.016538	TRUE	TRUE	FALSE	FALSE	Bacteria	Acidobacteriota	Blastocatellia	Pyrinomonadales	Pyrinomonadaceae	NA	NA
Seq794	-0.685749	0.818229	0.108409	0.251166	-6.32558	3.25772	1.48922e-07	0.00225939	1.56824e-06	0.00815275	TRUE	TRUE	TRUE	TRUE	Bacteria	Myxococcota	Polyangiia	Haliangiales	Haliangiaceae	NA	NA
Seq799	0.903554	-1.68611	0.14929	0.278226	6.05234	-6.06024	2.82683e-07	2.75225e-07	2.65208e-06	3.5504e-06	TRUE	TRUE	FALSE	FALSE	Bacteria	Elusimicrobiota	Lineage IIa	NA	NA	NA	NA
Seq800	0.149879	-0.38374	0.129554	0.252429	1.15688	-1.52019	0.253859	0.135956	0.334161	0.237241	FALSE	FALSE	TRUE	TRUE	Bacteria	Verrucomicrobiota	Verrucomicrobiia	Opitutales	Opitutaceae	Oleiharenicola	NA
Seq803	-0.100375	0.103146	0.125736	0.213369	-0.798303	0.483414	0.42871	0.631046	0.52545	0.721995	FALSE	FALSE	TRUE	FALSE	Bacteria	Planctomycetota	Planctomycetes	Pirellulales	Pirellulaceae	NA	NA
Seq804	-0.251617	0.604663	0.129612	0.237439	-1.94131	2.5466	0.0576484	0.0138777	0.0980566	0.0374917	FALSE	TRUE	FALSE	TRUE	Bacteria	Acidobacteriota	Vicinamibacteria	Vicinamibacterales	NA	NA	NA
Seq807	-0.151081	0.27061	0.129436	0.217894	-1.16723	1.24194	0.248768	0.220171	0.331278	0.345314	FALSE	FALSE	TRUE	FALSE	Bacteria	Pseudomonadota	Alphaproteobacteria	Hyphomicrobiales	Xanthobacteraceae	Pseudorhodoplanes	NA
Seq810	-0.405554	0.71232	0.141406	0.231898	-2.86802	3.07169	0.00607602	0.00346935	0.014448	0.0120147	TRUE	TRUE	TRUE	TRUE	Bacteria	Planctomycetota	Planctomycetes	Planctomycetales	Rubinisphaeraceae	Planctomicrobium	NA
Seq811	0.364399	-0.687629	0.150102	0.307231	2.42768	-2.23815	0.01908	0.0299876	0.0403495	0.0736837	TRUE	FALSE	FALSE	TRUE	Bacteria	Patescibacteria	Gracilibacteria	Candidatus Peregrinibacteria	NA	NA	NA
Seq817	0.229116	-0.448056	0.137643	0.274573	1.66456	-1.63183	0.102949	0.109696	0.16025	0.202106	FALSE	FALSE	TRUE	TRUE	Bacteria	Pseudomonadota	Gammaproteobacteria	Gammaproteobacteria Incertae Sedis	Unknown Family	Acidibacter	NA
Seq820	-0.463068	0.936278	0.147421	0.298679	-3.14112	3.13473	0.00282596	0.00287774	0.00755541	0.0101706	TRUE	TRUE	TRUE	TRUE	Bacteria	Planctomycetota	Phycisphaerae	Tepidisphaerales	WD2101 soil group	NA	NA
Seq834	0.22223	-0.479967	0.143363	0.264448	1.55012	-1.81498	0.128117	0.0761961	0.193437	0.150066	FALSE	FALSE	TRUE	TRUE	Bacteria	Planctomycetota	Phycisphaerae	Tepidisphaerales	WD2101 soil group	NA	NA
Seq836	-0.300864	0.376282	0.126016	0.414678	-2.38752	0.907407	0.0236997	0.37167	0.0485279	0.485858	TRUE	FALSE	FALSE	TRUE	Bacteria	Pseudomonadota	Gammaproteobacteria	Burkholderiales	Burkholderiaceae	Burkholderia-Caballeronia-Paraburkholderia	oxyphila
Seq841	0.0683102	-0.130496	0.138848	0.24368	0.491979	-0.535525	0.624931	0.594709	0.70101	0.697432	FALSE	FALSE	TRUE	TRUE	Bacteria	Myxococcota	Polyangiia	Polyangiales	Phaselicystaceae	Phaselicystis	NA
Seq843	0.241614	-0.460911	0.118249	0.229202	2.04327	-2.01093	0.0465359	0.0499674	0.0839599	0.111615	FALSE	FALSE	TRUE	TRUE	Bacteria	Bacteroidota	Bacteroidia	Chitinophagales	37-13	NA	NA
Seq859	0.262608	-0.46526	0.129416	0.246352	2.02917	-1.8886	0.0480058	0.0649963	0.0857127	0.138017	FALSE	FALSE	TRUE	TRUE	Bacteria	Acidobacteriota	Vicinamibacteria	Vicinamibacterales	Vicinamibacteraceae	NA	NA
Seq860	-0.120224	0.160449	0.139336	0.254355	-0.862838	0.630806	0.392517	0.531159	0.486873	0.635912	FALSE	FALSE	TRUE	FALSE	Bacteria	RCP2-54	NA	NA	NA	NA	NA
Seq864	-0.174713	0.242585	0.149712	0.243669	-1.16699	0.995552	0.2491	0.324566	0.331278	0.437569	FALSE	FALSE	FALSE	FALSE	Bacteria	Planctomycetota	Planctomycetes	Pirellulales	Pirellulaceae	Mariniblastus	NA
Seq870	-0.179547	0.237912	0.120919	0.223475	-1.48485	1.0646	0.144259	0.292495	0.214281	0.404006	FALSE	FALSE	FALSE	FALSE	Bacteria	Pseudomonadota	Alphaproteobacteria	Hyphomicrobiales	Hyphomicrobiales Incertae Sedis	Bauldia	NA
Seq875	-0.2375	0.249923	0.118742	0.214316	-2.00013	1.16614	0.0516819	0.24984	0.0903996	0.373757	FALSE	FALSE	FALSE	FALSE	Bacteria	Chlamydiota	Chlamydiia	Chlamydiales	cvE6	NA	NA
Seq883	0.350078	-0.656354	0.119511	0.230506	2.92925	-2.84745	0.00514532	0.00642221	0.0126428	0.0202065	TRUE	TRUE	FALSE	FALSE	Bacteria	Verrucomicrobiota	Verrucomicrobiia	Pedosphaerales	Pedosphaeraceae	NA	NA
Seq892	0.40958	-0.746244	0.138257	0.218876	2.96245	-3.40944	0.00469796	0.00131106	0.0117109	0.0050865	TRUE	TRUE	FALSE	FALSE	Bacteria	Planctomycetota	Phycisphaerae	Tepidisphaerales	WD2101 soil group	NA	NA
Seq894	-0.379488	0.100754	0.11784	0.278979	-3.22037	0.361153	0.00271401	0.720096	0.00729392	0.799074	TRUE	FALSE	TRUE	FALSE	Bacteria	Myxococcota	Polyangiia	Polyangiales	BIrii41	NA	NA
Seq896	0.13622	-0.233547	0.119993	0.197823	1.13523	-1.18058	0.261801	0.243468	0.343738	0.371684	FALSE	FALSE	TRUE	TRUE	Bacteria	Pseudomonadota	Alphaproteobacteria	Hyphomicrobiales	Xanthobacteraceae	NA	NA
Seq899	-0.68934	1.05202	0.118768	0.27881	-5.80411	3.77326	5.68827e-07	0.000459565	4.1892e-06	0.00213635	TRUE	TRUE	TRUE	TRUE	Bacteria	Pseudomonadota	Gammaproteobacteria	Gammaproteobacteria Incertae Sedis	Unknown Family	Acidibacter	NA
Seq912	-0.0632668	0.0448842	0.147571	0.238277	-0.428721	0.18837	0.670044	0.851381	0.741938	0.902079	FALSE	FALSE	TRUE	FALSE	Bacteria	Planctomycetota	Planctomycetes	Pirellulales	Pirellulaceae	NA	NA
Seq919	-1.67458	2.20967	0.135842	0.33697	-12.3274	6.55748	3.33471e-15	7.7879e-08	2.529e-13	1.38571e-06	TRUE	TRUE	TRUE	TRUE	Bacteria	Pseudomonadota	Gammaproteobacteria	Burkholderiales	TRA3-20	NA	NA
Seq932	0.593567	-1.07096	0.183228	0.29646	3.23951	-3.61251	0.00220102	0.000735544	0.00627474	0.00321645	TRUE	TRUE	FALSE	FALSE	Bacteria	Patescibacteria	Saccharimonadia	Saccharimonadales	NA	NA	NA
Seq933	-0.0707969	0.155525	0.111445	0.208815	-0.635263	0.7448	0.528154	0.459879	0.615357	0.57213	FALSE	FALSE	TRUE	FALSE	Bacteria	Pseudomonadota	Gammaproteobacteria	Burkholderiales	Nitrosomonadaceae	Ellin6067	NA
Seq935	0.124254	-0.255433	0.138139	0.229	0.899482	-1.11543	0.372982	0.270338	0.464876	0.38667	FALSE	FALSE	TRUE	TRUE	Bacteria	Pseudomonadota	Alphaproteobacteria	Hyphomicrobiales	Xanthobacteraceae	Rhodoplanes	NA
Seq946	0.889863	-1.72459	0.135266	0.277108	6.57861	-6.22353	3.30055e-07	8.64239e-07	2.88658e-06	9.48825e-06	TRUE	TRUE	FALSE	FALSE	Bacteria	Pseudomonadota	Gammaproteobacteria	Rickettsiellales	Rickettsiellaceae	Aquicella	NA
Seq958	-0.357977	0.532764	0.129224	0.210584	-2.77021	2.52993	0.0084553	0.0154497	0.019305	0.0410929	TRUE	TRUE	FALSE	FALSE	Bacteria	Acidobacteriota	Acidobacteriae	Bryobacterales	Bryobacteraceae	Paludibaculum	NA
Seq981	-0.408089	0.571087	0.141861	0.247774	-2.87667	2.30487	0.00607297	0.0257377	0.014448	0.0644693	TRUE	FALSE	TRUE	FALSE	Bacteria	Planctomycetota	Planctomycetes	Pirellulales	Pirellulaceae	NA	NA
Seq983	-0.0647658	0.25079	0.119466	0.235695	-0.542126	1.06405	0.590047	0.292225	0.672107	0.404006	FALSE	FALSE	TRUE	FALSE	Bacteria	Pseudomonadota	Alphaproteobacteria	Hyphomicrobiales	Hyphomicrobiales Incertae Sedis	Bauldia	NA
Seq995	0.520977	-1.1639	0.0837976	0.240328	6.21709	-4.84297	6.62589e-07	3.36712e-05	4.69209e-06	0.000231658	TRUE	TRUE	FALSE	FALSE	Bacteria	Myxococcota	Polyangiia	Polyangiales	BIrii41	NA	NA
Seq1000	0.213971	-0.581	0.128391	0.218731	1.66655	-2.65623	0.103417	0.0112946	0.16025	0.0323779	FALSE	TRUE	TRUE	FALSE	Bacteria	Myxococcota	Polyangiia	Polyangiales	Sandaracinaceae	NA	NA
Seq1005	0.571327	-1.09019	0.159838	0.272511	3.57441	-4.00055	0.000851888	0.000232871	0.00273027	0.00126486	TRUE	TRUE	FALSE	FALSE	Bacteria	Chloroflexota	Anaerolineae	Ardenticatenales	NA	NA	NA
Seq1009	0.444842	-0.837187	0.127111	0.235569	3.49965	-3.55388	0.00106257	0.000905356	0.00334321	0.00379808	TRUE	TRUE	FALSE	FALSE	Bacteria	Acidobacteriota	Vicinamibacteria	Subgroup 17	NA	NA	NA
Seq1011	0.0999063	-0.224257	0.117752	0.204292	0.848447	-1.09773	0.40049	0.277915	0.493205	0.393156	FALSE	FALSE	TRUE	FALSE	Bacteria	Planctomycetota	Planctomycetes	Pirellulales	Pirellulaceae	Pir4 lineage	NA
Seq1015	-0.0488813	0.0265595	0.129173	0.270762	-0.378416	0.0980916	0.706825	0.922277	0.774356	0.956784	FALSE	FALSE	TRUE	FALSE	Bacteria	Planctomycetota	Planctomycetes	Gemmatales	Gemmataceae	NA	NA
Seq1021	-0.0214071	-0.125861	0.124773	0.225835	-0.171568	-0.557314	0.864601	0.580271	0.901046	0.688322	FALSE	FALSE	FALSE	FALSE	Bacteria	Bacillota	Bacilli	Bacillales	Bacillaceae	Gottfriedia	NA
Seq1029	0.162649	-0.339869	0.125775	0.22222	1.29318	-1.52943	0.202138	0.132723	0.278143	0.232943	FALSE	FALSE	TRUE	TRUE	Bacteria	Planctomycetota	Planctomycetes	Pirellulales	Pirellulaceae	Pir4 lineage	NA
Seq1037	-0.361369	0.383276	0.131789	0.293422	-2.74203	1.30623	0.00925936	0.199325	0.0209554	0.323434	TRUE	FALSE	FALSE	FALSE	Bacteria	Bacteroidota	Bacteroidia	Chitinophagales	Chitinophagaceae	Niastella	NA
Seq1038	0.0617985	-0.390684	0.137311	0.239066	0.450062	-1.63421	0.655096	0.110062	0.731665	0.202106	FALSE	FALSE	FALSE	FALSE	Bacteria	Elusimicrobiota	Lineage IIa	NA	NA	NA	NA
Seq1049	-0.10632	-0.0663943	0.117718	0.251182	-0.903178	-0.264327	0.371582	0.792821	0.464253	0.859444	FALSE	FALSE	FALSE	FALSE	Bacteria	Chloroflexota	Anaerolineae	Aggregatilineales	Aggregatilineaceae	NA	NA
Seq1069	-0.897044	1.10362	0.115599	0.334719	-7.75995	3.29716	2.3614e-09	0.00212466	4.06161e-08	0.00777535	TRUE	TRUE	TRUE	TRUE	Bacteria	Pseudomonadota	Gammaproteobacteria	Burkholderiales	Nitrosomonadaceae	MND1	NA
Seq1072	0.0485876	-0.187222	0.137092	0.29042	0.354417	-0.644659	0.72472	0.522495	0.787274	0.626994	FALSE	FALSE	TRUE	FALSE	Bacteria	Acidobacteriota	Vicinamibacteria	Vicinamibacterales	NA	NA	NA
Seq1074	-0.0148714	0.00883132	0.126027	0.212156	-0.118001	0.0416266	0.906559	0.966969	0.928144	0.985165	FALSE	FALSE	TRUE	FALSE	Bacteria	Planctomycetota	Planctomycetes	Pirellulales	Pirellulaceae	NA	NA
Seq1077	0.0327346	-0.233855	0.124641	0.215819	0.262631	-1.08357	0.794061	0.284458	0.848703	0.39886	FALSE	FALSE	FALSE	FALSE	Bacteria	Acidobacteriota	Vicinamibacteria	Vicinamibacterales	NA	NA	NA
Seq1086	0.0989855	-0.166892	0.135486	0.279885	0.730598	-0.596287	0.470029	0.554933	0.564035	0.662837	FALSE	FALSE	TRUE	TRUE	Bacteria	Pseudomonadota	Alphaproteobacteria	Micropepsales	Micropepsaceae	NA	NA
Seq1090	-0.0481581	0.119983	0.126774	0.207908	-0.379873	0.577099	0.705681	0.566515	0.774356	0.675108	FALSE	FALSE	TRUE	FALSE	Bacteria	Planctomycetota	Phycisphaerae	Tepidisphaerales	WD2101 soil group	NA	NA
Seq1101	0.53196	-1.00472	0.145069	0.25364	3.66696	-3.96121	0.000730654	0.000307476	0.00238619	0.00157087	TRUE	TRUE	FALSE	FALSE	Bacteria	Planctomycetota	Phycisphaerae	Phycisphaerales	Phycisphaeraceae	SM1A02	NA
Seq1103	-0.881087	1.22837	0.110069	0.20777	-8.00485	5.91215	4.66622e-10	4.90651e-07	1.04686e-08	5.88781e-06	TRUE	TRUE	TRUE	TRUE	Bacteria	Gemmatimonadota	Gemmatimonadia	Gemmatimonadales	Gemmatimonadaceae	NA	NA
Seq1117	0.131998	-0.205945	0.128942	0.248916	1.0237	-0.827365	0.31111	0.412125	0.400331	0.523784	FALSE	FALSE	TRUE	TRUE	Bacteria	Chloroflexota	Anaerolineae	Caldilineales	Caldilineaceae	NA	NA
Seq1138	-0.103885	-0.0128309	0.121839	0.229612	-0.852642	-0.055881	0.398475	0.95569	0.491898	0.977896	FALSE	FALSE	FALSE	FALSE	Bacteria	Acidobacteriota	Acidobacteriae	Solibacterales	Solibacteraceae	Candidatus Solibacter	NA
Seq1140	-0.228083	0.1797	0.114812	0.254292	-1.98658	0.70667	0.0535184	0.483674	0.0923595	0.591412	FALSE	FALSE	FALSE	FALSE	Bacteria	Planctomycetota	OM190	NA	NA	NA	NA
Seq1144	-0.0191936	-0.130194	0.108449	0.247547	-0.176982	-0.525937	0.860604	0.602449	0.900822	0.699917	FALSE	FALSE	TRUE	FALSE	Bacteria	Verrucomicrobiota	Verrucomicrobiia	Chthoniobacterales	Xiphinematobacteraceae	Candidatus Xiphinematobacter	NA
Seq1156	-0.28961	0.236554	0.133043	0.209819	-2.17681	1.12742	0.035166	0.265966	0.0669258	0.383348	FALSE	FALSE	FALSE	FALSE	Bacteria	Pseudomonadota	Alphaproteobacteria	Reyranellales	Reyranellaceae	Reyranella	NA
Seq1170	-0.406389	0.397131	0.12713	0.239889	-3.19663	1.65548	0.00264145	0.105283	0.00717363	0.194716	TRUE	FALSE	TRUE	FALSE	Bacteria	Acidobacteriota	Vicinamibacteria	Vicinamibacterales	NA	NA	NA
Seq1176	0.176296	-0.34904	0.141058	0.282303	1.24981	-1.2364	0.217557	0.222452	0.296199	0.34741	FALSE	FALSE	TRUE	TRUE	Bacteria	Pseudomonadota	Alphaproteobacteria	Reyranellales	Reyranellaceae	Reyranella	NA
Seq1181	-0.272701	0.365081	0.120448	0.263551	-2.26405	1.38524	0.0284387	0.172809	0.0551668	0.285799	FALSE	FALSE	FALSE	FALSE	Bacteria	Pseudomonadota	Alphaproteobacteria	Hyphomicrobiales	Xanthobacteraceae	NA	NA
Seq1184	-0.108419	0.143432	0.153619	0.315332	-0.705771	0.454859	0.48389	0.65135	0.576645	0.737054	FALSE	FALSE	TRUE	FALSE	Bacteria	Bacteroidota	Bacteroidia	Cytophagales	Microscillaceae	Chryseolinea	NA
Seq1191	0.514734	-1.05315	0.156469	0.236993	3.28969	-4.44381	0.00206605	6.57167e-05	0.00595577	0.000413534	TRUE	TRUE	FALSE	FALSE	Bacteria	Patescibacteria	Parcubacteria	NA	NA	NA	NA
Seq1196	0.104412	-0.244716	0.144111	0.233492	0.724522	-1.04807	0.472337	0.299967	0.565489	0.411657	FALSE	FALSE	TRUE	FALSE	Bacteria	Pseudomonadota	Gammaproteobacteria	Steroidobacterales	Steroidobacteraceae	NA	NA
Seq1205	0.0591894	-0.180577	0.143327	0.2509	0.412967	-0.719718	0.68155	0.475339	0.753061	0.583988	FALSE	FALSE	TRUE	TRUE	Bacteria	Pseudomonadota	Alphaproteobacteria	Reyranellales	Reyranellaceae	NA	NA
Seq1210	-0.094839	0.127028	0.143431	0.304013	-0.661218	0.417838	0.511634	0.677929	0.600007	0.75881	FALSE	FALSE	TRUE	FALSE	Bacteria	Bacteroidota	Bacteroidia	Chitinophagales	Chitinophagaceae	Niastella	koreensis
Seq1216	0.221759	-0.464166	0.14269	0.290768	1.55413	-1.59635	0.127158	0.117411	0.192981	0.213325	FALSE	FALSE	TRUE	TRUE	Bacteria	Pseudomonadota	Alphaproteobacteria	Sphingomonadales	Sphingomonadaceae	Ellin6055	NA
Seq1230	-0.0430783	0.0251136	0.119546	0.301052	-0.36035	0.0834196	0.720272	0.933888	0.785751	0.963772	FALSE	FALSE	TRUE	FALSE	Bacteria	Pseudomonadota	Gammaproteobacteria	Gammaproteobacteria Incertae Sedis	Unknown Family	Candidatus Berkiella	NA
Seq1236	0.0695059	-0.354248	0.156008	0.240886	0.445529	-1.4706	0.658282	0.149032	0.732055	0.252962	FALSE	FALSE	FALSE	FALSE	Bacteria	Elusimicrobiota	Elusimicrobia	MVP-88	NA	NA	NA
Seq1240	-0.123726	-0.00436323	0.125975	0.330654	-0.982145	-0.0131958	0.331932	0.989537	0.420828	0.991765	FALSE	FALSE	FALSE	FALSE	Bacteria	Bacteroidota	Bacteroidia	Cytophagales	Microscillaceae	Ohtaekwangia	NA
Seq1252	-0.884134	1.21744	0.116626	0.312995	-7.58092	3.88963	1.87407e-09	0.000343468	3.33455e-08	0.00170413	TRUE	TRUE	TRUE	TRUE	Bacteria	Pseudomonadota	Alphaproteobacteria	Caulobacterales	Parvularculaceae	Amphiplicatus	NA
Seq1255	-0.395221	0.231503	0.0953408	0.218308	-4.14535	1.06044	0.000189656	0.295817	0.000719576	0.407045	TRUE	FALSE	FALSE	FALSE	Bacteria	Bacteroidota	Bacteroidia	Chitinophagales	Chitinophagaceae	Terrimonas	NA
Seq1257	-0.114183	0.190095	0.13679	0.225341	-0.834726	0.843589	0.408008	0.403084	0.501266	0.51483	FALSE	FALSE	TRUE	FALSE	Bacteria	Chloroflexota	Anaerolineae	Aggregatilineales	A4b	NA	NA
Seq1266	0.863814	-1.67666	0.168744	0.25321	5.11908	-6.62159	1.66434e-05	2.48917e-07	7.95186e-05	3.38003e-06	TRUE	TRUE	FALSE	FALSE	Bacteria	Patescibacteria	Parcubacteria	NA	NA	NA	NA
Seq1269	-0.225113	0.299542	0.110458	0.221322	-2.03799	1.35342	0.0473245	0.182535	0.0847898	0.298063	FALSE	FALSE	FALSE	FALSE	Bacteria	Pseudomonadota	Alphaproteobacteria	Hyphomicrobiales	Hyphomicrobiales Incertae Sedis	Bauldia	NA
Seq1283	-0.378993	0.761755	0.13644	0.25942	-2.77773	2.93638	0.00768757	0.00500805	0.0177883	0.0165651	TRUE	TRUE	TRUE	TRUE	Bacteria	Pseudomonadota	Alphaproteobacteria	Micropepsales	Micropepsaceae	NA	NA
Seq1284	0.206619	-0.544823	0.111501	0.278793	1.85308	-1.95422	0.0720824	0.0584769	0.119597	0.125204	FALSE	FALSE	TRUE	TRUE	Bacteria	Planctomycetota	Pla4 lineage	NA	NA	NA	NA
Seq1304	-0.139526	0.00386112	0.100062	0.289475	-1.39439	0.0133383	0.174165	0.989452	0.248257	0.991765	FALSE	FALSE	TRUE	FALSE	Bacteria	Pseudomonadota	Gammaproteobacteria	Gammaproteobacteria Incertae Sedis	Unknown Family	Acidibacter	NA
Seq1310	0.030952	-0.215083	0.130634	0.23843	0.236936	-0.902079	0.813806	0.371926	0.864041	0.485858	FALSE	FALSE	FALSE	FALSE	Bacteria	Myxococcota	Polyangiia	Haliangiales	Haliangiaceae	NA	NA
Seq1311	0.243785	-0.486549	0.13485	0.255856	1.80783	-1.90165	0.0770345	0.0633564	0.12619	0.13509	FALSE	FALSE	TRUE	TRUE	Bacteria	Pseudomonadota	Gammaproteobacteria	Pseudomonadales	211ds20	NA	NA
Seq1319	0.611617	-1.07811	0.138261	0.289164	4.42365	-3.72836	6.2952e-05	0.000547533	0.000275282	0.00243558	TRUE	TRUE	FALSE	TRUE	Bacteria	Planctomycetota	Planctomycetes	Gemmatales	Gemmataceae	Gemmata	NA
Seq1346	0.358803	-0.565181	0.149813	0.30682	2.39501	-1.84206	0.020658	0.0717801	0.0431559	0.147564	TRUE	FALSE	FALSE	TRUE	Bacteria	Pseudomonadota	Alphaproteobacteria	Micropepsales	Micropepsaceae	NA	NA
Seq1366	-0.192846	0.201058	0.123454	0.210814	-1.56208	0.953721	0.125274	0.34532	0.190683	0.460427	FALSE	FALSE	FALSE	FALSE	Bacteria	Pseudomonadota	Alphaproteobacteria	Hyphomicrobiales	A0839	NA	NA
Seq1368	0.010367	-0.0426808	0.136784	0.25727	0.0757908	-0.165899	0.939907	0.868948	0.954709	0.915056	FALSE	FALSE	TRUE	TRUE	Bacteria	Actinomycetota	Acidimicrobiia	Microtrichales	NA	NA	NA
Seq1371	0.193974	-0.460934	0.153435	0.2479	1.26421	-1.85936	0.212663	0.069522	0.290574	0.14407	FALSE	FALSE	TRUE	TRUE	Bacteria	Myxococcota	Polyangiia	Polyangiales	Sandaracinaceae	NA	NA
Seq1379	0.358218	-0.681528	0.153902	0.29092	2.32757	-2.34267	0.024827	0.0239592	0.049654	0.0606275	TRUE	FALSE	FALSE	TRUE	Bacteria	Bacteroidota	Bacteroidia	Chitinophagales	Chitinophagaceae	Chitinophaga	rupis
Seq1386	-0.439672	0.754302	0.138782	0.215624	-3.16808	3.49823	0.00266885	0.0010206	0.00721007	0.00414667	TRUE	TRUE	TRUE	TRUE	Bacteria	Pseudomonadota	Alphaproteobacteria	Reyranellales	Reyranellaceae	Reyranella	NA
Seq1389	-0.117749	0.109476	0.123881	0.232147	-0.950497	0.471581	0.346827	0.639455	0.438635	0.72769	FALSE	FALSE	FALSE	FALSE	Bacteria	Pseudomonadota	Alphaproteobacteria	Caulobacterales	Hyphomonadaceae	Hirschia	NA
Seq1410	-0.361552	0.140127	0.119455	0.296878	-3.02667	0.472003	0.00454755	0.639773	0.0114465	0.72769	TRUE	FALSE	FALSE	FALSE	Bacteria	Pseudomonadota	Alphaproteobacteria	Micavibrionales	NA	NA	NA
Seq1436	-0.317152	0.358769	0.122014	0.22868	-2.59931	1.56887	0.012666	0.123844	0.028171	0.220356	TRUE	FALSE	TRUE	FALSE	Bacteria	Patescibacteria	Parcubacteria	NA	NA	NA	NA
Seq1448	0.260642	-0.652531	0.11352	0.259662	2.29599	-2.513	0.0274403	0.0164567	0.0537755	0.0433247	FALSE	TRUE	TRUE	FALSE	Bacteria	Chloroflexota	Anaerolineae	Aggregatilineales	Aggregatilineaceae	NA	NA
Seq1450	-0.405625	0.271893	0.123559	0.26593	-3.28284	1.02242	0.00233582	0.313597	0.00651505	0.428085	TRUE	FALSE	FALSE	FALSE	Bacteria	Chloroflexota	Chloroflexia	Chloroflexales	Roseiflexaceae	NA	NA
Seq1456	-0.543453	0.409403	0.0903509	0.320356	-6.01491	1.27796	6.63804e-07	0.209442	4.69209e-06	0.336673	TRUE	FALSE	TRUE	FALSE	Bacteria	Planctomycetota	Planctomycetes	Pirellulales	Pirellulaceae	NA	NA
Seq1467	0.0267624	-0.0183774	0.123458	0.213161	0.216774	-0.0862138	0.829285	0.931648	0.876867	0.963387	FALSE	FALSE	TRUE	FALSE	Bacteria	Pseudomonadota	Alphaproteobacteria	Hyphomicrobiales	Hyphomicrobiaceae	Pedomicrobium	NA
Seq1470	-0.127466	0.100484	0.161656	0.271912	-0.788501	0.369548	0.434832	0.713576	0.53169	0.793546	FALSE	FALSE	TRUE	FALSE	Bacteria	Acidobacteriota	Blastocatellia	11-24	NA	NA	NA
Seq1471	-0.718178	1.07487	0.123337	0.309863	-5.82291	3.46887	5.71584e-07	0.00116307	4.1892e-06	0.00465228	TRUE	TRUE	TRUE	TRUE	Bacteria	Bacteroidota	Bacteroidia	Chitinophagales	Chitinophagaceae	NA	NA
Seq1483	-0.390547	0.391009	0.108946	0.26904	-3.58479	1.45335	0.00087169	0.153559	0.00275946	0.258943	TRUE	FALSE	TRUE	FALSE	Bacteria	Hydrogenedentes	Hydrogenedentia	Hydrogenedentiales	Hydrogenedensaceae	NA	NA
Seq1492	-0.343033	0.390777	0.123288	0.257661	-2.78236	1.51664	0.00791921	0.136511	0.0181614	0.237241	TRUE	FALSE	FALSE	FALSE	Bacteria	Chloroflexota	Anaerolineae	Aggregatilineales	A4b	NA	NA
Seq1502	0.229834	-0.418342	0.13306	0.280464	1.7273	-1.49161	0.0906807	0.142483	0.143656	0.244257	FALSE	FALSE	TRUE	TRUE	Bacteria	Elusimicrobiota	Lineage IIb	NA	NA	NA	NA
Seq1506	-0.200155	0.267454	0.116138	0.241368	-1.72343	1.10807	0.0919955	0.273989	0.145167	0.390548	FALSE	FALSE	FALSE	FALSE	Bacteria	Planctomycetota	Planctomycetes	Planctomycetales	Gimesiaceae	NA	NA
Seq1509	-0.375474	0.358821	0.100495	0.208574	-3.73625	1.72036	0.000557407	0.0927287	0.0019236	0.176561	TRUE	FALSE	TRUE	FALSE	Bacteria	Pseudomonadota	Alphaproteobacteria	Hyphomicrobiales	A0839	NA	NA
Seq1519	-0.301483	0.45784	0.143312	0.250157	-2.10368	1.83021	0.0407849	0.0735634	0.0757015	0.148761	FALSE	FALSE	FALSE	FALSE	Bacteria	Pseudomonadota	Alphaproteobacteria	Micropepsales	Micropepsaceae	NA	NA
Seq1525	-0.0830424	0.114779	0.14365	0.22043	-0.57809	0.520704	0.565906	0.604967	0.647467	0.699917	FALSE	FALSE	TRUE	FALSE	Bacteria	Pseudomonadota	Gammaproteobacteria	Gammaproteobacteria Incertae Sedis	Unknown Family	Acidibacter	NA
Seq1549	-0.19762	0.0924752	0.0961913	0.214977	-2.05445	0.430162	0.0463434	0.66933	0.083906	0.750814	FALSE	FALSE	FALSE	FALSE	Bacteria	Chloroflexota	KD4-96	NA	NA	NA	NA
Seq1568	-0.228838	-0.137293	0.116816	0.260479	-1.95896	-0.527078	0.0588792	0.601775	0.0996025	0.699917	FALSE	FALSE	FALSE	FALSE	Bacteria	Myxococcota	Polyangiia	Polyangiales	Sandaracinaceae	NA	NA
Seq1624	-0.4546	0.585297	0.131246	0.401998	-3.46371	1.45597	0.00123926	0.152836	0.0038291	0.258569	TRUE	FALSE	FALSE	FALSE	Bacteria	Pseudomonadota	Alphaproteobacteria	Hyphomicrobiales	Rhizobiaceae	Rhizobium	phaseoli
Seq1635	-0.262279	0.20082	0.119628	0.277217	-2.19245	0.724414	0.0338073	0.472735	0.0648496	0.583568	FALSE	FALSE	FALSE	FALSE	Bacteria	Chloroflexota	Anaerolineae	RBG-13-54-9	NA	NA	NA
Seq1636	0.115191	-0.234125	0.117006	0.257911	0.984483	-0.907774	0.330142	0.368834	0.419589	0.485858	FALSE	FALSE	TRUE	TRUE	Bacteria	Planctomycetota	Planctomycetes	Planctomycetales	NA	NA	NA
Seq1662	0.0693425	-0.00879128	0.155699	0.272038	0.445364	-0.0323164	0.657979	0.974348	0.732055	0.989692	FALSE	FALSE	TRUE	TRUE	Bacteria	Pseudomonadota	Gammaproteobacteria	Steroidobacterales	Steroidobacteraceae	Steroidobacter	NA
Seq1687	-0.935944	1.445	0.123461	0.239148	-7.58088	6.04229	1.41387e-09	2.70203e-07	2.80599e-08	3.5504e-06	TRUE	TRUE	TRUE	TRUE	Bacteria	Bacteroidota	Bacteroidia	Chitinophagales	Chitinophagaceae	Edaphobaculum	NA
Seq1691	0.282492	-0.48793	0.125949	0.255996	2.2429	-1.906	0.039416	0.0747765	0.0739588	0.148976	FALSE	FALSE	TRUE	TRUE	Bacteria	Pseudomonadota	Gammaproteobacteria	Lysobacterales	Rhodanobacteraceae	Rhodanobacter	NA
Seq1694	-0.674474	1.05789	0.109084	0.224686	-6.18305	4.70831	1.66931e-07	2.41331e-05	1.72273e-06	0.000188677	TRUE	TRUE	TRUE	TRUE	Bacteria	Pseudomonadota	Gammaproteobacteria	PLTA13	NA	NA	NA
Seq1696	0.528705	-1.07556	0.113622	0.262817	4.6532	-4.09243	3.5499e-05	0.000201084	0.000162102	0.00112782	TRUE	TRUE	FALSE	FALSE	Bacteria	Pseudomonadota	Gammaproteobacteria	Burkholderiales	TRA3-20	NA	NA
Seq1702	0.209951	-0.302619	0.120093	0.265643	1.74824	-1.13919	0.0864411	0.259945	0.139823	0.380306	FALSE	FALSE	TRUE	TRUE	Bacteria	Planctomycetota	Phycisphaerae	Tepidisphaerales	WD2101 soil group	NA	NA
Seq1726	0.139495	-0.329018	0.113741	0.273022	1.22643	-1.2051	0.227034	0.235076	0.307479	0.362087	FALSE	FALSE	TRUE	TRUE	Bacteria	Planctomycetota	OM190	NA	NA	NA	NA
Seq1747	-0.00245688	-0.129169	0.122419	0.24705	-0.0200694	-0.522847	0.984088	0.603965	0.985999	0.699917	FALSE	FALSE	TRUE	TRUE	Bacteria	Myxococcota	Polyangiia	Polyangiales	BIrii41	NA	NA
Seq1748	-0.293968	0.0290057	0.123545	0.261999	-2.37943	0.110709	0.0226084	0.912446	0.0468512	0.952629	TRUE	FALSE	TRUE	FALSE	Bacteria	Pseudomonadota	NA	NA	NA	NA	NA
Seq1757	-1.00205	0.951096	0.120046	0.277538	-8.34719	3.42691	6.12907e-10	0.00154266	1.31775e-08	0.00585302	TRUE	TRUE	TRUE	TRUE	Bacteria	Verrucomicrobiota	Verrucomicrobiia	Pedosphaerales	Pedosphaeraceae	Oikopleura	NA
Seq1788	-0.198685	0.183134	0.0955649	0.211001	-2.07905	0.867928	0.0434736	0.390143	0.0795475	0.50078	FALSE	FALSE	FALSE	FALSE	Bacteria	Acidobacteriota	Vicinamibacteria	Vicinamibacterales	NA	NA	NA
Seq1792	-0.0107218	-0.144448	0.102842	0.291812	-0.104255	-0.495004	0.917501	0.623375	0.937486	0.714803	FALSE	FALSE	FALSE	FALSE	Bacteria	Planctomycetota	Planctomycetes	Pirellulales	Pirellulaceae	NA	NA
Seq1825	-1.24786	1.60596	0.108232	0.419066	-11.5295	3.83224	1.21486e-13	0.000490414	5.22388e-12	0.00223941	TRUE	TRUE	TRUE	TRUE	Bacteria	Planctomycetota	Phycisphaerae	Tepidisphaerales	WD2101 soil group	NA	NA
Seq1866	-0.329275	0.290392	0.100382	0.247066	-3.28022	1.17536	0.00212162	0.246631	0.00608198	0.37211	TRUE	FALSE	FALSE	FALSE	Bacteria	Verrucomicrobiota	Verrucomicrobiia	Pedosphaerales	Pedosphaeraceae	DEV008	NA
Seq1885	0.0376582	-0.346213	0.091925	0.301463	0.409662	-1.14844	0.685064	0.26017	0.755327	0.380306	FALSE	FALSE	FALSE	FALSE	Bacteria	Pseudomonadota	Alphaproteobacteria	Sphingomonadales	Sphingomonadaceae	Sphingomonas	oligoaromativorans
Seq1890	-0.256099	0.295771	0.121287	0.260847	-2.11152	1.13389	0.042629	0.265265	0.0782797	0.383348	FALSE	FALSE	TRUE	TRUE	Bacteria	Pseudomonadota	Alphaproteobacteria	Caulobacterales	Caulobacteraceae	Asticcacaulis	NA
Seq1897	0.16306	-0.336647	0.122897	0.227288	1.3268	-1.48115	0.191268	0.145536	0.268922	0.247843	FALSE	FALSE	TRUE	TRUE	Bacteria	Acidobacteriota	Vicinamibacteria	Vicinamibacterales	Vicinamibacteraceae	NA	NA
Seq1935	0.481684	-0.835008	0.139519	0.284147	3.45247	-2.93865	0.00137802	0.00557848	0.0041827	0.0182183	TRUE	TRUE	FALSE	FALSE	Bacteria	Planctomycetota	Planctomycetes	Planctomycetales	NA	NA	NA
Seq1941	-0.906599	1.1354	0.115226	0.281013	-7.86799	4.04038	1.00901e-09	0.000228653	2.0826e-08	0.00125516	TRUE	TRUE	TRUE	TRUE	Bacteria	Planctomycetota	Planctomycetes	Pirellulales	Pirellulaceae	Pir4 lineage	NA
Seq1963	0.249288	-0.626509	0.118872	0.234377	2.09711	-2.67308	0.0421937	0.010739	0.0777569	0.0311311	FALSE	TRUE	TRUE	FALSE	Bacteria	Planctomycetota	Phycisphaerae	Tepidisphaerales	CPla-3 termite group	NA	NA
Seq1988	-0.718565	0.806659	0.101755	0.28649	-7.06171	2.81566	1.76356e-08	0.00759524	2.45944e-07	0.0233247	TRUE	TRUE	TRUE	TRUE	Bacteria	Pseudomonadota	Gammaproteobacteria	PLTA13	NA	NA	NA
Seq2011	-0.220928	0.196279	0.125543	0.25652	-1.75977	0.76516	0.0853975	0.448261	0.13857	0.564153	FALSE	FALSE	FALSE	FALSE	Bacteria	Bacteroidota	Bacteroidia	Cytophagales	Microscillaceae	Ohtaekwangia	NA
Seq2062	-0.0327474	0.000578778	0.124949	0.211285	-0.262086	0.00273932	0.794425	0.997826	0.848703	0.997826	FALSE	FALSE	TRUE	FALSE	Bacteria	Acidobacteriota	Acidobacteriae	Solibacterales	Solibacteraceae	Candidatus Solibacter	NA
Seq2072	-0.735826	0.617778	0.109105	0.328126	-6.74421	1.88275	9.46134e-08	0.0683146	1.13536e-06	0.142714	TRUE	FALSE	FALSE	FALSE	Bacteria	Patescibacteria	Microgenomatia	Candidatus Woykebacteria	NA	NA	NA
Seq2099	0.140211	-0.487459	0.128909	0.274078	1.08768	-1.77854	0.285123	0.0851244	0.370393	0.165128	FALSE	FALSE	TRUE	TRUE	Bacteria	Fibrobacterota	Fibrobacteria	Fibrobacterales	Fibrobacteraceae	NA	NA
Seq2101	0.250572	-0.646249	0.121871	0.221683	2.05604	-2.9152	0.0461828	0.00573746	0.083906	0.0185033	FALSE	TRUE	FALSE	FALSE	Bacteria	Patescibacteria	Parcubacteria	NA	NA	NA	NA
Seq2133	-0.176302	0.0189863	0.0990794	0.321819	-1.7794	0.0589968	0.0836188	0.953281	0.136111	0.977896	FALSE	FALSE	FALSE	FALSE	Bacteria	Myxococcota	Polyangiia	Haliangiales	Haliangiaceae	NA	NA
Seq2145	-0.281976	0.442962	0.107656	0.242737	-2.61924	1.82487	0.0118266	0.0743803	0.0265327	0.148761	TRUE	FALSE	FALSE	FALSE	Bacteria	Pseudomonadota	Alphaproteobacteria	Hyphomicrobiales	Xanthobacteraceae	Rhodoplanes	NA
Seq2219	-0.35879	0.237398	0.0956683	0.204298	-3.75035	1.16202	0.000559391	0.252115	0.0019236	0.375987	TRUE	FALSE	TRUE	FALSE	Bacteria	Planctomycetota	Planctomycetes	Pirellulales	Pirellulaceae	NA	NA
Seq2296	-0.674995	0.497201	0.10549	0.215679	-6.39868	2.30528	2.04457e-07	0.0270243	1.99056e-06	0.0673649	TRUE	FALSE	TRUE	FALSE	Bacteria	Pseudomonadota	Gammaproteobacteria	NA	NA	NA	NA
Seq2340	0.143565	-0.262559	0.142985	0.263853	1.00406	-0.995097	0.320493	0.324785	0.408656	0.437569	FALSE	FALSE	TRUE	TRUE	Bacteria	Patescibacteria	Saccharimonadia	Saccharimonadales	LWQ8	NA	NA
Seq2358	-0.207987	0.142484	0.102196	0.219174	-2.03518	0.650095	0.0483315	0.519257	0.0859968	0.62602	FALSE	FALSE	FALSE	FALSE	Bacteria	Thermodesulfobacteriota	NA	NA	NA	NA	NA
Seq2403	0.446802	-0.941278	0.101916	0.254664	4.38402	-3.69616	0.000124359	0.000843313	0.000503634	0.00362625	TRUE	TRUE	FALSE	FALSE	Bacteria	Chloroflexota	Anaerolineae	Aggregatilineales	A4b	NA	NA
Seq2410	0.0266941	-0.0901697	0.131577	0.309908	0.202879	-0.290956	0.840187	0.772484	0.886173	0.839161	FALSE	FALSE	TRUE	TRUE	Bacteria	Bacteroidota	Bacteroidia	Chitinophagales	Saprospiraceae	NA	NA
Seq2447	0.261645	-0.601537	0.176246	0.296758	1.48454	-2.02703	0.146135	0.0499102	0.216063	0.111615	FALSE	FALSE	TRUE	TRUE	Bacteria	Cyanobacteriota	Vampirivibrionia	Vampirovibrionales	Vampirovibrionaceae	Vampirovibrio	NA
Seq2450	-0.264059	0.286743	0.111138	0.227545	-2.37595	1.26016	0.0218215	0.214107	0.0454027	0.340246	TRUE	FALSE	FALSE	FALSE	Bacteria	Pseudomonadota	Alphaproteobacteria	Hyphomicrobiales	Hyphomicrobiales Incertae Sedis	Bauldia	NA
Seq2454	0.264187	-0.7799	0.09671	0.210314	2.73175	-3.70825	0.0128518	0.00139023	0.0284614	0.00535344	TRUE	TRUE	FALSE	FALSE	Bacteria	Patescibacteria	ABY1	NA	NA	NA	NA
Seq2485	-0.427525	0.297651	0.113267	0.254629	-3.77448	1.16896	0.000562913	0.249896	0.0019236	0.373757	TRUE	FALSE	TRUE	FALSE	Bacteria	Pseudomonadota	Alphaproteobacteria	Hyphomicrobiales	Xanthobacteraceae	Pseudorhodoplanes	NA
Seq2499	-0.744734	0.691089	0.0838256	0.244918	-8.88433	2.82171	1.04067e-10	0.00763929	2.55709e-09	0.0233247	TRUE	TRUE	TRUE	TRUE	Bacteria	Acidobacteriota	Acidobacteriae	Solibacterales	Solibacteraceae	Candidatus Solibacter	NA
Seq2529	0.0343187	-0.423823	0.104903	0.243222	0.327147	-1.74254	0.745563	0.0904538	0.804833	0.17351	FALSE	FALSE	FALSE	FALSE	Bacteria	Spirochaetota	Spirochaetia	Spirochaetales	Spirochaetaceae	Spirochaeta 2	NA
Seq2580	-0.300426	0.0554075	0.113726	0.257666	-2.64168	0.215037	0.0125118	0.831062	0.0279485	0.887676	TRUE	FALSE	FALSE	FALSE	Bacteria	Bdellovibrionota	Bdellovibrionia	Bdellovibrionales	Pseudobdellovibrionaceae	NA	NA
Seq2587	-0.472877	0.145595	0.0892741	0.256497	-5.29691	0.567628	7.07025e-06	0.574017	3.64825e-05	0.682472	TRUE	FALSE	FALSE	FALSE	Bacteria	Bacteroidota	Bacteroidia	Chitinophagales	Chitinophagaceae	Terrimonas	NA
Seq2738	-0.759172	0.412423	0.106075	0.355542	-7.15693	1.15999	8.66911e-08	0.255851	1.06506e-06	0.376739	TRUE	FALSE	FALSE	FALSE	Bacteria	Bacteroidota	Bacteroidia	Cytophagales	Microscillaceae	Hassallia	NA
Seq2765	-0.80376	0.477254	0.0812545	0.273761	-9.89188	1.74332	4.15221e-11	0.0911892	1.12765e-09	0.174273	TRUE	FALSE	TRUE	FALSE	Bacteria	Gemmatimonadota	Gemmatimonadia	Gemmatimonadales	Gemmatimonadaceae	NA	NA
Seq2797	-0.581911	0.384934	0.0875184	0.338561	-6.64901	1.13697	1.08935e-07	0.263276	1.24913e-06	0.382976	TRUE	FALSE	FALSE	FALSE	Bacteria	Pseudomonadota	Gammaproteobacteria	Burkholderiales	Nitrosomonadaceae	MND1	NA
Seq2866	-0.456313	0.436075	0.11841	0.2563	-3.85369	1.70142	0.00040175	0.0964372	0.00144967	0.182277	TRUE	FALSE	TRUE	FALSE	Bacteria	Pseudomonadota	Gammaproteobacteria	R7C24	NA	NA	NA
Seq2912	-0.462423	0.250923	0.107681	0.25873	-4.2944	0.969823	0.000121491	0.338432	0.000497533	0.453182	TRUE	FALSE	FALSE	FALSE	Bacteria	Pseudomonadota	Alphaproteobacteria	Hyphomicrobiales	Hyphomicrobiaceae	Pedomicrobium	NA
Seq2957	-0.367536	0.487111	0.129244	0.262342	-2.84373	1.85678	0.00706377	0.0709072	0.0165677	0.146353	TRUE	FALSE	FALSE	FALSE	Bacteria	Verrucomicrobiota	Verrucomicrobiia	Verrucomicrobiales	Verrucomicrobiaceae	Brevifollis	NA
Seq3055	-0.416461	0.564552	0.134844	0.282713	-3.08846	1.99691	0.00351838	0.0521899	0.00898492	0.115579	TRUE	FALSE	FALSE	FALSE	Bacteria	Chlamydiota	Chlamydiia	Chlamydiales	NA	NA	NA
Seq3127	-0.33218	0.323399	0.102348	0.238041	-3.2456	1.35859	0.00230409	0.18153	0.00646146	0.297363	TRUE	FALSE	FALSE	FALSE	Bacteria	Actinomycetota	Actinobacteria	Micrococcales	Microbacteriaceae	Pseudolysinimonas	NA
Seq3163	-0.377497	0.283906	0.0991815	0.230729	-3.80613	1.23047	0.000544878	0.226725	0.0019236	0.351322	TRUE	FALSE	FALSE	FALSE	Bacteria	Pseudomonadota	Alphaproteobacteria	Caulobacterales	Hyphomonadaceae	Hirschia	NA
Seq3175	-0.590142	0.441579	0.0951342	0.278622	-6.20325	1.58487	4.17201e-07	0.121991	3.41708e-06	0.217811	TRUE	FALSE	FALSE	FALSE	Bacteria	Pseudomonadota	Gammaproteobacteria	Burkholderiales	Comamonadaceae	Hydrogenophaga	NA
Seq3187	-0.0731911	-0.150418	0.104255	0.229083	-0.702039	-0.65661	0.48672	0.515192	0.577377	0.622573	FALSE	FALSE	FALSE	FALSE	Bacteria	Chloroflexota	Anaerolineae	Aggregatilineales	A4b	NA	NA
Seq3232	0.238001	-0.487358	0.136059	0.259819	1.74925	-1.87576	0.0890141	0.0690487	0.142644	0.143666	FALSE	FALSE	TRUE	TRUE	Bacteria	Verrucomicrobiota	Verrucomicrobiia	Verrucomicrobiales	Verrucomicrobiaceae	Roseimicrobium	gellanilyticum
Seq3361	-0.347073	0.180938	0.102226	0.267212	-3.39515	0.67713	0.00165016	0.502535	0.00497944	0.608705	TRUE	FALSE	FALSE	FALSE	Bacteria	Pseudomonadota	Alphaproteobacteria	Caulobacterales	Hyphomonadaceae	NA	NA
Seq3390	-0.17799	-0.0102179	0.124233	0.252687	-1.43271	-0.0404368	0.161072	0.967981	0.233215	0.985165	FALSE	FALSE	TRUE	FALSE	Bacteria	Planctomycetota	Phycisphaerae	Tepidisphaerales	WD2101 soil group	NA	NA
Seq3464	-1.46918	1.61201	0.106809	0.289897	-13.7552	5.56063	1.11277e-15	2.93132e-06	1.43547e-13	2.80104e-05	TRUE	TRUE	TRUE	TRUE	Bacteria	Acidobacteriota	Vicinamibacteria	Vicinamibacterales	NA	NA	NA
Seq3548	-0.465403	0.387793	0.103783	0.255244	-4.48441	1.5193	6.01995e-05	0.136552	0.000265495	0.237241	TRUE	FALSE	FALSE	FALSE	Bacteria	Verrucomicrobiota	Verrucomicrobiia	Pedosphaerales	Pedosphaeraceae	NA	NA
Seq3564	-0.196306	0.0604335	0.0991605	0.236045	-1.97968	0.256025	0.0546493	0.799243	0.0936844	0.862782	FALSE	FALSE	FALSE	FALSE	Bacteria	Pseudomonadota	Alphaproteobacteria	Hyphomicrobiales	NA	NA	NA
Seq3679	-0.219993	0.0914293	0.0999321	0.208853	-2.20143	0.437769	0.0335366	0.663908	0.0645704	0.746354	FALSE	FALSE	FALSE	FALSE	Bacteria	Acidobacteriota	Acidobacteriae	Bryobacterales	Bryobacteraceae	Bryobacter	NA
Seq3890	-0.633627	0.707066	0.11468	0.246895	-5.52518	2.86383	5.2895e-06	0.00756795	2.87304e-05	0.0233247	TRUE	TRUE	FALSE	FALSE	Bacteria	Verrucomicrobiota	Verrucomicrobiia	Chthoniobacterales	Xiphinematobacteraceae	Candidatus Xiphinematobacter	NA
Seq3927	-0.567901	0.405015	0.106455	0.232642	-5.33464	1.74094	5.38585e-06	0.0902361	2.89489e-05	0.17351	TRUE	FALSE	TRUE	FALSE	Bacteria	Verrucomicrobiota	Verrucomicrobiia	Pedosphaerales	Pedosphaeraceae	NA	NA
Seq3942	-0.0398101	-0.1339	0.119686	0.298918	-0.332621	-0.447948	0.741298	0.656803	0.801907	0.741598	FALSE	FALSE	FALSE	FALSE	Bacteria	Bacteroidota	Bacteroidia	Chitinophagales	Chitinophagaceae	Gynurincola	NA
Seq4132	-0.623751	0.313504	0.0811385	0.261133	-7.68749	1.20055	1.13692e-08	0.239018	1.67614e-07	0.367063	TRUE	FALSE	FALSE	FALSE	Bacteria	Acidobacteriota	Acidobacteriae	Bryobacterales	Bryobacteraceae	Paludibaculum	NA
Seq4177	-0.00418825	-0.403246	0.0897655	0.246565	-0.0466577	-1.63545	0.963076	0.111754	0.96985	0.204486	FALSE	FALSE	FALSE	FALSE	Bacteria	Pseudomonadota	Gammaproteobacteria	Burkholderiales	Nitrosomonadaceae	MND1	NA
Seq4285	-0.323155	0.255107	0.1093	0.278866	-2.95659	0.914802	0.00514023	0.365645	0.0126428	0.483776	TRUE	FALSE	FALSE	FALSE	Bacteria	Pseudomonadota	Alphaproteobacteria	Sphingomonadales	Sphingomonadaceae	Croceibacterium	NA
Seq4293	-0.225694	0.0249025	0.111377	0.243079	-2.02639	0.102446	0.0497856	0.918941	0.0876771	0.955995	FALSE	FALSE	FALSE	FALSE	Bacteria	Chloroflexota	Anaerolineae	Aggregatilineales	A4b	NA	NA
Seq4356	-0.984632	0.851867	0.0808109	0.212158	-12.1844	4.01525	1.46543e-13	0.000335535	5.81664e-12	0.00168093	TRUE	TRUE	TRUE	TRUE	Bacteria	Acidobacteriota	Acidobacteriae	Bryobacterales	Bryobacteraceae	Bryobacter	NA
Seq4377	0.180063	-0.314173	0.154351	0.308741	1.16658	-1.0176	0.251741	0.316273	0.333073	0.430599	FALSE	FALSE	TRUE	TRUE	Bacteria	Verrucomicrobiota	Verrucomicrobiia	Chthoniobacterales	Terrimicrobiaceae	Terrimicrobium	NA
Seq4408	-0.0702341	-0.237056	0.1169	0.263319	-0.600803	-0.900262	0.551736	0.373964	0.635481	0.486926	FALSE	FALSE	FALSE	FALSE	Bacteria	Pseudomonadota	Gammaproteobacteria	Burkholderiales	TRA3-20	NA	NA
Seq4428	-0.603088	0.526118	0.0710092	0.22518	-8.49309	2.33644	2.02766e-06	0.0376282	1.2917e-05	0.0898897	TRUE	FALSE	FALSE	TRUE	Bacteria	Pseudomonadota	Alphaproteobacteria	Micropepsales	Micropepsaceae	NA	NA
Seq4694	-0.131312	-0.309837	0.10271	0.261992	-1.27847	-1.18262	0.210573	0.245951	0.288978	0.37211	FALSE	FALSE	FALSE	FALSE	Bacteria	Myxococcota	Polyangiia	Polyangiales	BIrii41	NA	NA
Seq4716	-0.394369	-0.0732676	0.0745678	0.240937	-5.28873	-0.304094	1.57094e-05	0.763477	7.57577e-05	0.831127	TRUE	FALSE	FALSE	FALSE	Bacteria	Acidobacteriota	Acidobacteriae	Bryobacterales	Bryobacteraceae	Bryobacter	NA
Seq4745	-1.08653	1.04171	0.105764	0.261333	-10.2732	3.98615	8.20756e-12	0.000349939	2.49123e-10	0.0017197	TRUE	TRUE	TRUE	TRUE	Bacteria	Chloroflexota	Anaerolineae	Anaerolineales	Anaerolineaceae	NA	NA
Seq4751	-0.122481	-0.223465	0.118513	0.296771	-1.03348	-0.752986	0.308896	0.456797	0.398476	0.570719	FALSE	FALSE	FALSE	FALSE	Bacteria	Planctomycetota	Phycisphaerae	Phycisphaerales	Phycisphaeraceae	NA	NA
Seq4776	-0.609871	0.537274	0.0983556	0.312393	-6.20067	1.71986	4.73291e-07	0.0945491	3.69596e-06	0.179365	TRUE	FALSE	FALSE	FALSE	Bacteria	Verrucomicrobiota	Verrucomicrobiia	Pedosphaerales	Pedosphaeraceae	Pedosphaera	NA
Seq4860	-0.477644	0.286009	0.111167	0.295044	-4.29662	0.969378	0.00013128	0.339008	0.000521081	0.453182	TRUE	FALSE	FALSE	FALSE	Bacteria	Planctomycetota	Planctomycetes	Pirellulales	Pirellulaceae	Pir4 lineage	NA
Seq4915	-0.695658	0.549922	0.105311	0.275129	-6.60573	1.99878	1.24042e-07	0.053446	1.36183e-06	0.116982	TRUE	FALSE	TRUE	FALSE	Bacteria	Gemmatimonadota	Gemmatimonadia	Gemmatimonadales	Gemmatimonadaceae	Gemmatimonas	NA
Seq5338	-0.709899	0.815877	0.135168	0.356153	-5.25198	2.29081	5.28776e-06	0.0273218	2.87304e-05	0.067779	TRUE	FALSE	TRUE	FALSE	Bacteria	Pseudomonadota	Gammaproteobacteria	Lysobacterales	Rhodanobacteraceae	Tahibacter	aquaticus
Seq5464	-0.857712	0.701132	0.0932432	0.237254	-9.19866	2.9552	9.4706e-11	0.0056407	2.44342e-09	0.0183057	TRUE	TRUE	TRUE	TRUE	Bacteria	Bacteroidota	Bacteroidia	Cytophagales	Microscillaceae	Chryseotalea	NA
Seq5492	-0.941784	0.698313	0.0731746	0.324138	-12.8704	2.15437	1.57815e-12	0.0410427	5.42883e-11	0.0962638	TRUE	FALSE	FALSE	FALSE	Bacteria	Pseudomonadota	Gammaproteobacteria	Burkholderiales	Burkholderiaceae	Burkholderia-Caballeronia-Paraburkholderia	xenovorans
Seq5512	-0.987225	0.736438	0.0768766	0.241325	-12.8417	3.05165	1.00684e-13	0.00473125	4.72299e-12	0.0159311	TRUE	TRUE	TRUE	TRUE	Bacteria	Patescibacteria	ABY1	Candidatus Magasanikbacteria	NA	NA	NA
Seq5533	-0.438913	0.373493	0.110746	0.233937	-3.96325	1.59655	0.000324832	0.118873	0.00119724	0.215222	TRUE	FALSE	FALSE	FALSE	Bacteria	Myxococcota	Polyangiia	Haliangiales	Haliangiaceae	NA	NA
Seq5684	-0.496805	0.406378	0.0991717	0.268394	-5.00954	1.51411	1.45922e-05	0.13873	7.10337e-05	0.239968	TRUE	FALSE	FALSE	FALSE	Bacteria	Verrucomicrobiota	Verrucomicrobiia	Pedosphaerales	Pedosphaeraceae	NA	NA
Seq5699	-0.323267	0.0514782	0.102904	0.241654	-3.14144	0.213025	0.00335495	0.83251	0.00865576	0.887676	TRUE	FALSE	FALSE	FALSE	Bacteria	Planctomycetota	Phycisphaerae	Phycisphaerales	Phycisphaeraceae	SM1A02	NA
Seq5704	-0.611921	0.385519	0.0884164	0.225048	-6.9209	1.71305	1.32007e-07	0.0973766	1.41908e-06	0.183381	TRUE	FALSE	FALSE	FALSE	Bacteria	Pseudomonadota	Gammaproteobacteria	NA	NA	NA	NA
Seq5983	-0.628557	0.339864	0.111089	0.269546	-5.65814	1.26088	2.64252e-06	0.216196	1.58551e-05	0.342199	TRUE	FALSE	FALSE	FALSE	Bacteria	Acidobacteriota	Vicinamibacteria	Vicinamibacterales	Vicinamibacteraceae	NA	NA
Seq6051	-0.953982	0.72579	0.0882932	0.26398	-10.8047	2.74942	1.10807e-11	0.0101694	3.17647e-10	0.0299851	TRUE	TRUE	FALSE	TRUE	Bacteria	Gemmatimonadota	Gemmatimonadia	Gemmatimonadales	Gemmatimonadaceae	NA	NA
Seq6056	-1.37165	1.12858	0.0996594	0.226748	-13.7634	4.97725	3.02341e-14	2.7022e-05	1.56008e-12	0.000206063	TRUE	TRUE	TRUE	TRUE	Bacteria	Verrucomicrobiota	Verrucomicrobiia	Chthoniobacterales	Chthoniobacteraceae	Chthoniobacter	NA
Seq6124	-1.24302	1.23398	0.0924525	0.25175	-13.4449	4.9016	2.18525e-15	2.15882e-05	2.25518e-13	0.000171377	TRUE	TRUE	TRUE	TRUE	Bacteria	Thermodesulfobacteriota	NA	NA	NA	NA	NA
Seq6446	-0.480075	0.133213	0.0711118	0.256949	-6.75099	0.518443	4.47917e-07	0.608708	3.61133e-06	0.702669	TRUE	FALSE	FALSE	FALSE	Bacteria	Planctomycetota	Planctomycetes	Gemmatales	Gemmataceae	NA	NA
Seq6495	-1.37716	1.04421	0.0891665	0.261111	-15.4449	3.99911	6.33011e-15	0.000443617	4.08292e-13	0.00210006	TRUE	TRUE	FALSE	TRUE	Bacteria	Dependentiae	Babeliae	Babeliales	Vermiphilaceae	NA	NA
Seq6510	-0.268294	0.288201	0.11608	0.318085	-2.31129	0.906052	0.0276327	0.371897	0.0538055	0.485858	FALSE	FALSE	TRUE	TRUE	Bacteria	Pseudomonadota	Alphaproteobacteria	Rickettsiales	SM2D12	NA	NA
Seq6979	-0.510097	0.219017	0.0878122	0.249473	-5.80895	0.87792	1.88846e-06	0.386531	1.21806e-05	0.498625	TRUE	FALSE	FALSE	FALSE	Bacteria	Elusimicrobiota	Lineage IIa	NA	NA	NA	NA
Seq7341	-0.61254	0.406205	0.0954109	0.32704	-6.42002	1.24207	3.73549e-07	0.223527	3.10889e-06	0.34741	TRUE	FALSE	FALSE	FALSE	Bacteria	Patescibacteria	Gracilibacteria	Candidatus Peribacteria	NA	NA	NA
Seq7501	-0.429321	0.00924949	0.0982853	0.322918	-4.36811	0.0286434	0.0001461	0.977345	0.000562593	0.990786	TRUE	FALSE	FALSE	FALSE	Bacteria	Chloroflexota	Anaerolineae	Aggregatilineales	NA	NA	NA
Seq8049	-0.65236	0.546475	0.0821738	0.207416	-7.93879	2.63468	3.72159e-09	0.0127261	6.19465e-08	0.0353048	TRUE	TRUE	FALSE	TRUE	Bacteria	Dependentiae	Babeliae	Babeliales	Vermiphilaceae	NA	NA
Seq8249	-0.574961	0.359638	0.0884824	0.306069	-6.49803	1.17502	4.84366e-07	0.249882	3.69596e-06	0.373757	TRUE	FALSE	FALSE	FALSE	Bacteria	Bacteroidota	Bacteroidia	Chitinophagales	Chitinophagaceae	NA	NA

## Sheet: Table S3
Table S3. MAGs aligned with ASVs obtained from amplicon data
MAG	ASV	Algn	Completeness	Contamination	GC_Content	Contig_N50	Genome_Size	Total_Coding_Sequences	Kingdom	Phylum	Class	Order	Family	Genus	taxa_short	0.Polyphenolics	1.Crystalline Cellulose	2.Amorphous Cellulose	3.Amorphous Cellulose	4.Mucin	5.Mucin	6.Sulf-Polysachharides	7.Sulf-Polysachharides	8.Xyloglucan	9.Xyloglucan	10.Starch	11.Starch	12.Chitin	13.Chitin	14.Pectin	15.Pectin	16.Alpha-galactans	17.Alpha-galactans	18.Beta-galactan (pectic galactan)	19.Beta-galactan (pectic galactan)	20.Mixed-Linkage glucans	21.Mixed-Linkage glucans	22.Xylans	23.Xylans	24.Beta-mannan	25.Beta-mannan	26.Alpha-mannan	27.Alpha-mannan	28.Arabinan	29.Arabinan	30.Rhamnose cleavage	31.Fucose Cleavage	32.Arabinose cleavage	33.ammonia_nitrite
bin_0	Seq919	246	98.22	1.21	0.65	3961524	3961524	3725	Bacteria	Pseudomonadota	Gammaproteobacteria	Burkholderiales	SG8-41	SG8-41	Burkholderiales	0	0	0	0	0	0	0	0	0	0	5	0	2	0	0	0	0	0	0	0	0	0	0	0	0	0	0	0	0	0	0	0	0	0
bin_1	Seq2	246	99.25	0.24	0.71	2281136	4228447	3969	Bacteria	Pseudomonadota	Gammaproteobacteria	Burkholderiales	Burkholderiaceae	JAEUPI01	Burkholderiaceae	0	0	0	1	1	0	0	0	0	0	0	0	1	1	0	0	0	0	0	0	0	1	0	1	0	0	0	0	0	1	0	0	0	0
bin_10	Seq140	246	97.16	0.71	0.6	6089304	6089304	5064	Bacteria	Hydrogenedentota	Hydrogenedentia	Hydrogenedentales	SLHB01	JABWCD01	Hydrogenedentales	0	0	0	5	0	1	0	1	0	1	1	0	0	3	0	2	0	3	0	0	0	2	0	3	0	0	0	1	0	2	0	0	0	0
bin_102	Seq1170	248	67.94	0.09	0.68	406846	3143785	3111	Bacteria	Acidobacteriota	Vicinamibacteria	Vicinamibacterales	SCN-69-37	CALFMR01	Vicinamibacterales	0	0	0	1	0	0	0	0	0	0	4	0	2	1	0	0	0	0	0	0	0	1	0	1	0	0	1	1	0	1	0	0	0	0
bin_108	null		56.89	0.85	0.66	38961	4289894	4709	Bacteria	Pseudomonadota	Gammaproteobacteria	Burkholderiales	SG8-41	JAQGMV01	Burkholderiales	0	0	0	1	0	0	1	0	1	0	1	0	1	0	0	0	0	0	0	0	1	1	0	0	0	0	0	0	0	0	0	0	0	0
bin_11	Seq1	246	99.97	3.58	0.68	978499	4084306	3787	Bacteria	Pseudomonadota	Gammaproteobacteria	Xanthomonadales	Xanthomonadaceae	Lysobacter_J	Lysobacter_J	0	0	0	2	0	2	0	0	0	3	1	0	4	3	0	0	0	2	0	0	0	2	0	4	0	0	0	1	1	4	0	0	0	0
bin_112	null		59.93	1.27	0.64	197251	2021892	2271	Bacteria	Pseudomonadota	Alphaproteobacteria	Rhizobiales	Devosiaceae	JBBECE01	Devosiaceae	0	0	0	0	0	1	0	0	0	1	2	0	1	1	0	0	0	1	0	0	0	0	0	1	0	0	0	0	0	1	0	0	0	0
bin_115	null		72.97	0.34	0.68	286002	3178886	3050	Bacteria	Acidobacteriota	Vicinamibacteria	Vicinamibacterales	UBA2999	Gp6-AA40	Vicinamibacterales	0	0	2	2	0	0	0	0	2	0	5	0	1	1	0	0	0	0	0	0	2	0	1	0	1	0	0	0	0	0	0	0	0	0
bin_12	Seq447	246	94.15	1.87	0.68	639767	6359637	5421	Bacteria	Myxococcota	Polyangia	Fen-1088	Fen-1088	FEN-1088	Fen-1088	0	0	25	28	0	2	0	0	23	3	5	0	4	17	0	1	0	2	0	0	25	5	14	7	12	1	0	1	1	10	0	1	0	0
bin_13	Seq274	248	97.81	0.47	0.68	755345	5643956	4781	Bacteria	Acidobacteriota	Vicinamibacteria	Vicinamibacterales	SCN-69-37	NA	Vicinamibacterales	0	0	0	1	0	0	1	0	1	2	5	1	1	1	0	0	0	0	0	0	1	1	0	0	0	0	0	0	2	2	0	1	0	0
bin_137	null		68.02	0.68	0.68	83321	3316613	3228	Bacteria	Pseudomonadota	Gammaproteobacteria	Xanthomonadales	Xanthomonadaceae	Lysobacter_J	Lysobacter_J	0	0	0	2	0	1	0	0	0	2	1	0	2	3	0	0	0	1	0	0	0	2	0	3	0	0	0	1	1	4	0	0	0	0
bin_138	null		51.4	0.27	0.67	154343	4232921	4855	Bacteria	Pseudomonadota	Gammaproteobacteria	Burkholderiales	Burkholderiaceae	Cupriavidus	Cupriavidus	0	0	0	1	0	0	0	0	0	0	0	0	0	1	0	0	0	0	0	0	0	1	0	1	0	0	0	0	0	1	0	2	0	0
bin_14	Seq91	246	93.23	2.68	0.66	962516	5443176	5150	Bacteria	Pseudomonadota	Alphaproteobacteria	Rhizobiales	Xanthobacteraceae	Z2-YC6860	Xanthobacteraceae	0	0	0	1	0	0	0	0	0	0	6	1	0	1	0	0	0	0	0	0	0	1	0	1	0	0	0	0	0	1	0	0	0	0
bin_141	null		56.44	1.24	0.61	42234	4475607	5364	Bacteria	Pseudomonadota	Gammaproteobacteria	Steroidobacterales	Steroidobacteraceae	Peristeroidobacter	Peristeroidobacter	0	2	15	17	1	2	0	0	13	6	5	0	3	13	2	1	0	2	0	0	14	3	9	5	8	1	0	0	4	10	0	2	0	0
bin_15	Seq794	246	93.42	7.23	0.67	507816	5968322	5100	Bacteria	Myxococcota	Polyangia	Fen-1088	Fen-1088	NA	Fen-1088	0	0	23	25	0	3	0	0	18	4	8	0	2	15	0	1	0	3	0	0	19	6	10	9	9	0	0	0	1	9	0	3	0	0
bin_16	Seq19906	246	96.74	3.73	0.72	3648966	7124059	6459	Bacteria	Methylomirabilota	Methylomirabilia	Rokubacteriales	CSP1-6	NA	Rokubacteriales	0	0	0	1	0	0	0	0	0	0	10	0	1	0	0	0	0	0	0	0	0	0	0	0	0	0	0	0	0	0	0	0	0	0
bin_17	Seq737	244	94.37	0.46	0.69	483124	7768332	6399	Bacteria	Acidobacteriota	Vicinamibacteria	Vicinamibacterales	Vicinamibacteraceae	NA	Vicinamibacteraceae	0	0	6	9	0	2	0	2	6	4	9	0	6	6	0	0	0	2	0	0	6	2	4	4	4	1	0	0	2	7	0	10	0	0
bin_176	null		53.92	0.16	0.65	205446	3178101	3218	Bacteria	Pseudomonadota	Alphaproteobacteria	Rhizobiales	Xanthobacteraceae	WHTP01	Xanthobacteraceae	0	0	0	1	0	0	0	0	0	0	0	0	0	1	0	0	0	0	0	0	0	1	0	1	0	0	0	0	0	1	0	0	0	0
bin_18	Seq83	253	96.94	0.87	0.68	3254869	3254869	3199	Bacteria	Chloroflexota	Dehalococcoidia	DSTF01	JACRBR01	DATMAH01	Dehalococcoidia	0	0	2	4	0	1	0	0	2	1	2	0	0	3	0	0	0	1	0	0	2	2	1	3	1	0	0	1	0	3	0	2	0	0
bin_19	Seq328	246	95.9	1.63	0.73	4000745	6266394	5824	Bacteria	Methylomirabilota	Methylomirabilia	Rokubacteriales	JACPHL01	DASRDR01	Rokubacteriales	0	0	0	2	0	2	0	0	0	2	8	0	4	1	0	0	0	2	0	0	0	1	0	3	0	0	0	0	0	2	0	0	0	0
bin_2	Seq216	246	97.19	0.69	0.71	1190815	4484109	4216	Bacteria	Pseudomonadota	Gammaproteobacteria	Burkholderiales	Casimicrobiaceae	VBCG01	Casimicrobiaceae	0	0	2	2	0	2	0	0	2	2	0	0	1	1	0	0	0	2	0	0	2	0	1	2	1	0	0	0	0	0	0	0	0	0
bin_20	Seq474	247	91.61	2.77	0.64	592663	5385336	4209	Bacteria	Eisenbacteria	RBG-16-71-46	CAIMUX01	CAIMUX01	JAGQHR01	Eisenbacteria	0	0	4	4	0	0	0	0	4	0	2	0	1	2	0	0	0	0	0	0	4	0	2	0	2	0	0	0	0	0	0	0	0	0
bin_21	Seq894	246	91.09	6.06	0.65	208413	9160990	7681	Bacteria	Myxococcota	Polyangia	Polyangiales	Polyangiaceae	JAICQQ01	Polyangiaceae	0	0	40	45	0	2	0	0	36	5	8	0	3	26	1	0	0	2	0	0	42	8	26	10	20	2	0	0	3	11	0	0	0	0
bin_22	Seq106	247	99.61	1.26	0.49	1401509	1401509	1263	Bacteria	Patescibacteriota	Gracilibacteria	JBDHUY01	JBDHUY01	NA	Gracilibacteria	0	0	0	0	0	0	0	0	0	0	0	0	0	0	0	0	0	0	0	0	0	0	0	0	0	0	0	0	0	0	0	0	0	0
bin_23	null		93.42	1	0.59	392861	3249634	3710	Bacteria	Pseudomonadota	Alphaproteobacteria	Rhizobiales	Aestuariivirgaceae	Aestuariivirga	Aestuariivirga	0	0	0	2	0	0	0	0	0	0	3	0	1	1	0	0	0	0	0	0	0	1	0	1	0	0	0	0	0	1	0	0	0	0
bin_24	Seq335	246	92.36	0.75	0.64	256116	3402708	3598	Bacteria	Pseudomonadota	Alphaproteobacteria	Caulobacterales	TH1-2	Vitreimonas	Vitreimonas	0	0	2	3	0	1	0	0	2	1	0	0	1	2	0	0	0	1	0	0	2	1	1	2	1	0	0	0	0	1	0	0	0	0
bin_25	Seq22	253	97.32	9.45	0.55	578939	10194730	8527	Bacteria	Chloroflexota	Anaerolineae	4572-78	4572-78	NA	Anaerolineae	0	2	13	20	0	5	0	0	13	7	8	3	5	14	0	0	0	7	0	0	14	3	8	9	7	1	2	3	2	9	0	4	0	0
bin_26	Seq29	246	91.87	5.55	0.65	405269	4786310	4284	Bacteria	Pseudomonadota	Gammaproteobacteria	Steroidobacterales	Steroidobacteraceae	CADEED01	Steroidobacteraceae	0	0	4	10	0	5	0	0	4	7	4	0	1	8	0	0	0	5	0	0	4	5	2	10	2	0	0	0	2	11	0	2	0	0
bin_27	Seq4745	248	97.2	2.17	0.47	136439	4300066	4819	Bacteria	Chloroflexota	Anaerolineae	Anaerolineales	Villigracilaceae	Villigracilis	Villigracilis	0	0	6	9	1	3	0	0	6	3	8	0	2	6	0	0	0	3	0	0	6	3	3	6	3	1	0	1	0	3	0	0	0	0
bin_28	null		84.02	3.97	0.69	56149	2526425	2482	Bacteria	Gemmatimonadota	Gemmatimonadetes	Gemmatimonadales	Gemmatimonadaceae	Pseudogemmatithrix	Pseudogemmatithrix	0	0	1	3	0	0	0	0	0	1	0	0	0	3	1	0	0	0	0	0	1	3	1	3	0	0	0	0	1	5	0	0	0	0
bin_29	Seq109	246	83.36	2.98	0.69	646738	4083218	3949	Bacteria	Gemmatimonadota	Gemmatimonadetes	Gemmatimonadales	GWC2-71-9	JACDDX01	Gemmatimonadales	0	0	0	1	0	1	0	0	0	1	4	0	2	1	0	0	0	1	0	0	0	1	0	2	0	0	0	0	0	1	0	1	0	0
bin_3	Seq1252	246	97.52	0.06	0.61	3767734	3767734	3664	Bacteria	Pseudomonadota	Alphaproteobacteria	Caulobacterales	Parvularculaceae	JACADZ01	Parvularculaceae	0	0	0	2	0	1	0	0	0	1	0	0	1	2	0	0	0	1	0	0	0	2	0	3	0	0	0	0	0	3	0	0	0	0
bin_30	Seq306	252	92.08	2.21	0.62	837154	2517795	2531	Bacteria	Chloroflexota	Anaerolineae	Anaerolineales	UBA11579	JAMCZK01	Anaerolineales	0	0	0	1	0	0	0	0	0	0	4	0	1	1	0	0	0	0	0	0	0	1	0	1	0	0	0	0	0	1	0	0	0	0
bin_31	Seq334	247	87.3	1.24	0.73	1046407	3212073	3269	Bacteria	Actinomycetota	Thermoleophilia	Gaiellales	Gaiellaceae	Gaiella	Gaiella	0	0	2	2	0	0	0	0	2	0	3	1	1	1	0	0	0	0	0	0	2	0	1	1	1	1	1	1	0	0	0	0	0	0
bin_32	null		84.02	0.96	0.6	97527	4251902	4222	Bacteria	Hydrogenedentota	Hydrogenedentia	Hydrogenedentales	GCA-2746185	VFKU01	Hydrogenedentales	0	0	3	3	0	0	0	0	2	0	1	0	1	1	0	0	0	0	0	0	2	0	1	0	1	0	0	0	0	1	0	0	0	0
bin_33	Seq1825	248	87.49	1.25	0.57	1139268	5192567	5168	Bacteria	Planctomycetota	Phycisphaerae	Tepidisphaerales	Tepidisphaeraceae	NA	Tepidisphaeraceae	0	0	34	38	0	2	0	1	33	5	5	0	1	21	2	0	0	2	0	0	35	4	23	9	21	5	0	1	3	11	0	12	0	0
bin_34	Seq193	253	84.67	0.74	0.7	616622	5601912	4721	Bacteria	Planctomycetota	UBA1135	UBA2386	UBA2386	NA	Planctomycetota	0	0	0	0	0	0	0	0	0	0	2	1	0	0	0	0	0	0	0	0	1	0	1	0	0	0	0	0	0	0	0	0	0	0
bin_35	Seq224	246	82.1	1.22	0.61	156608	4237323	4654	Bacteria	Pseudomonadota	Alphaproteobacteria	Micropepsales	Micropepsaceae	CAIYRG01	Micropepsaceae	0	0	0	2	0	0	0	0	0	0	5	0	1	1	0	0	0	0	0	0	0	1	0	1	0	0	0	0	0	1	0	0	0	0
bin_36	null		89.74	3.59	0.57	1532159	5860527	5758	Bacteria	Planctomycetota	Planctomycetia	Pirellulales	JADZDJ01	NA	Pirellulales	0	2	12	13	0	1	0	0	12	1	8	1	5	8	0	0	0	1	0	0	12	1	6	2	6	0	0	0	0	1	0	0	0	0
bin_37	null		89.04	3.09	0.62	697665	3780024	3807	Bacteria	Pseudomonadota	Alphaproteobacteria	Rhizobiales	Xanthobacteraceae	PNAI01	Xanthobacteraceae	0	0	0	1	0	0	0	0	0	0	0	0	1	1	0	0	0	0	0	0	0	1	0	1	0	0	0	0	0	1	0	0	0	0
bin_38	Seq19965	252	94.61	0.84	0.69	264612	5369131	4822	Bacteria	Acidobacteriota	Vicinamibacteria	Fen-336	Fen-336	JBGPYB01	Fen-336	0	0	17	35	0	3	0	0	16	5	5	0	5	28	0	0	0	3	0	0	19	16	12	19	9	1	0	1	2	23	0	2	0	0
bin_39	null		83.43	1.92	0.68	249482	4965885	4926	Bacteria	Pseudomonadota	Gammaproteobacteria	Burkholderiales	Burkholderiaceae	Variovorax	Variovorax	0	0	0	4	0	1	0	0	0	1	3	0	1	3	0	0	0	1	0	0	0	3	0	4	0	0	0	0	0	3	0	0	0	0
bin_4	Seq119	249	100	0.83	0.43	6713762	6713762	5549	Bacteria	Bacteroidota	Bacteroidia	Chitinophagales	Chitinophagaceae	CADEDV01	Chitinophagaceae	0	0	9	13	0	5	0	0	8	8	6	2	1	11	2	1	0	7	0	0	10	5	8	10	6	2	0	0	3	12	0	4	0	0
bin_41	Seq340	246	76.85	2.89	0.67	208696	4027695	4327	Bacteria	Chloroflexota	Dehalococcoidia	Tepidiformales	Tepidiformaceae	Tepidiforma	Tepidiforma	0	0	2	3	0	1	0	0	2	1	1	0	0	2	0	0	0	1	0	0	2	1	1	2	1	0	0	1	0	1	0	1	0	0
bin_42	Seq636	246	92.11	5.29	0.45	123953	7318450	6818	Bacteria	Bacteroidota	Bacteroidia	Cytophagales	Cyclobacteriaceae	Chryseolinea	Chryseolinea	0	0	10	15	0	3	0	1	10	4	3	0	7	14	0	0	0	3	0	1	12	4	8	6	6	2	0	1	1	5	0	5	0	0
bin_43	Seq4994	246	84.68	0.68	0.66	492464	4533100	4385	Bacteria	Pseudomonadota	Gammaproteobacteria	Pseudomonadales	Azotimanducaceae	DATJGR01	Azotimanducaceae	0	0	7	8	0	0	0	0	6	0	0	0	2	5	0	0	0	0	0	0	8	1	6	1	4	1	0	0	0	1	0	0	0	0
bin_44	Seq102	248	72.87	0.47	0.68	300804	4829801	5143	Bacteria	Acidobacteriota	Vicinamibacteria	Vicinamibacterales	SCN-69-37	JBDTNQ01	Vicinamibacterales	0	0	4	5	0	1	0	0	4	2	6	0	2	4	0	0	0	1	0	0	4	1	2	2	2	0	0	0	1	4	0	3	0	0
bin_46	Seq35	246	75.95	3.95	0.64	163560	3209443	3414	Bacteria	Pseudomonadota	Alphaproteobacteria	Rhizobiales	Devosiaceae	Devosia_A	Devosia_A	0	0	0	0	0	3	0	0	0	3	3	0	1	1	0	0	0	3	0	0	0	0	0	3	0	0	0	2	0	1	0	1	0	0
bin_47	null		74.73	1.76	0.63	87479	6571314	5982	Bacteria	Verrucomicrobiota	Verrucomicrobiia	Limisphaerales	CAIMTB01	CAIMTB01	Limisphaerales	0	0	6	6	0	1	0	1	6	4	10	0	1	5	0	0	0	1	0	0	7	0	4	1	3	0	0	0	3	6	0	7	0	0
bin_48	Seq218	252	82.8	0.73	0.55	190501	2967599	3473	Bacteria	Desulfobacterota_D	UBA1144	UBA2774	UBA2774	2-12-FULL-53-21	Desulfobacterota_D	0	0	0	0	0	0	0	0	0	0	2	0	3	0	0	0	0	0	0	0	0	0	0	0	0	0	0	0	0	0	0	0	0	0
bin_5	Seq19673	246	94.77	3.08	0.71	13800108	13800108	10685	Bacteria	Myxococcota	Polyangia	Haliangiales	Haliangiaceae	JABFXX01	Haliangiaceae	0	0	6	7	0	2	0	1	6	2	10	0	2	3	0	0	0	2	0	0	6	0	3	2	3	0	0	0	0	0	0	0	0	0
bin_50	Seq702	252	75.59	2	0.7	407908	5464938	5739	Bacteria	Acidobacteriota	Vicinamibacteria	Fen-336	Fen-336	NA	Fen-336	0	0	14	21	0	1	0	1	14	4	3	2	5	14	0	0	0	1	0	0	14	6	7	7	7	0	0	0	3	17	0	4	0	0
bin_51	Seq503	246	79.61	3.08	0.65	178783	4643226	4890	Bacteria	Pseudomonadota	Alphaproteobacteria	Dongiales	Dongiaceae	Dongia_A	Dongia_A	0	0	0	1	0	0	0	0	0	0	2	0	1	0	0	0	0	0	0	0	0	0	0	0	0	0	0	1	0	0	0	0	0	0
bin_53	null		75.04	2.37	0.65	178524	4090637	4136	Bacteria	Acidobacteriota	Vicinamibacteria	Vicinamibacterales	UBA2999	JAMQPK01	Vicinamibacterales	0	0	4	4	0	0	0	0	4	0	3	1	1	2	0	0	0	0	0	0	4	0	2	0	2	0	0	0	0	1	0	0	0	0
bin_54	Seq22617	249	61.43	1.9	0.69	165455	2563759	3155	Bacteria	Chloroflexota	Dehalococcoidia	UBA2979	UBA2979	RH-chloro-G1	Dehalococcoidia	0	0	2	2	0	0	0	0	2	0	1	0	0	1	0	0	0	0	0	0	2	0	1	0	1	0	0	0	0	0	0	0	0	0
bin_55	Seq592	244	74.41	3.14	0.45	52131	1888855	2128	Bacteria	Chlamydiota	Chlamydiia	Chlamydiales	SM23-39	DALYFE01	Chlamydiales	0	0	0	0	0	0	0	0	0	0	2	0	0	0	0	0	0	0	0	0	0	0	0	0	0	0	0	0	0	0	0	0	0	0
bin_56	Seq614	246	82.61	0.44	0.65	232335	3186600	3465	Bacteria	Pseudomonadota	Alphaproteobacteria	Caulobacterales	TH1-2	Vitreimonas	Vitreimonas	0	0	2	3	0	3	0	0	2	4	1	0	1	2	0	0	0	3	0	0	2	1	1	4	1	0	0	0	1	4	0	0	0	0
bin_57	null		68.76	2.79	0.73	86376	6120591	5112	Bacteria	Acidobacteriota	Vicinamibacteria	Fen-336	Fen-336	NA	Fen-336	0	0	6	17	0	3	0	0	6	3	1	1	3	13	0	1	0	3	0	0	8	9	5	12	3	0	0	1	0	10	0	0	0	0
bin_58	Seq207	246	65.86	1.04	0.64	112698	2964864	3158	Bacteria	Pseudomonadota	Alphaproteobacteria	Caulobacterales	Hyphomonadaceae	UBA7672	Hyphomonadaceae	0	0	0	1	0	0	0	0	0	0	0	0	0	1	0	0	0	0	0	0	0	1	0	1	0	0	0	0	0	1	0	0	0	0
bin_59	null		61.7	2.24	0.67	41852	2536777	3045	Bacteria	Gemmatimonadota	Gemmatimonadetes	Gemmatimonadales	GWC2-71-9	AG25	Gemmatimonadales	0	0	2	5	0	0	1	0	3	0	2	0	1	3	0	0	0	0	0	0	3	3	1	2	1	0	0	1	0	2	0	0	0	0
bin_6	Seq48	246	92.49	6.53	0.65	1056628	4954956	4694	Bacteria	Pseudomonadota	Alphaproteobacteria	Dongiales	Dongiaceae	DATKFM01	Dongiaceae	0	0	0	0	0	0	0	0	0	0	2	0	1	0	0	0	0	0	0	0	0	0	0	0	0	0	0	0	0	0	0	0	0	0
bin_60	Seq2358	246	68.08	1.46	0.7	226919	4753933	4916	Bacteria	Desulfobacterota_B	Binatia	DP-6	DP-6	DATMAZ01	Binatia	0	0	2	6	0	2	0	0	2	2	0	0	2	2	0	0	0	2	0	0	3	1	2	3	1	0	0	1	0	1	0	2	0	0
bin_61	Seq1484	252	64.09	2.31	0.65	198800	5318192	5715	Bacteria	Acidobacteriota	Vicinamibacteria	Vicinamibacterales	UBA2999	12-FULL-67-14b	Vicinamibacterales	0	0	4	5	0	1	0	0	4	1	1	1	2	2	0	0	0	1	0	0	4	0	2	1	2	0	0	0	0	0	0	0	0	0
bin_65	Seq1988	246	94.55	5.86	0.63	162340	4123789	3698	Bacteria	Pseudomonadota	Gammaproteobacteria	Steroidobacterales	Steroidobacteraceae	JAJFKF01	Steroidobacteraceae	0	0	0	0	0	0	0	0	0	0	2	0	0	0	0	0	0	0	0	0	0	0	0	0	0	0	0	0	0	0	0	0	0	0
bin_66	Seq20476	253	90.8	4.7	0.59	92830	709846	879	Bacteria	Patescibacteriota	Minisyncoccia	UBA9973	UBA2103	C7867-001	Minisyncoccia	0	0	0	0	0	0	0	0	0	0	0	0	0	0	0	0	0	0	0	0	0	0	0	0	0	1	0	1	0	0	0	0	0	0
bin_67	null		76.92	0.74	0.63	40088	5970879	4916	Bacteria	Planctomycetota	Phycisphaerae	Phycisphaerales	Phycisphaeraceae	JBBDXA01	Phycisphaeraceae	0	0	4	5	0	0	0	0	4	0	4	0	2	3	0	0	0	0	0	0	4	0	3	0	3	1	0	0	0	0	0	1	0	0
bin_68	Seq244	252	59.7	0.12	0.69	93152	3770177	3977	Bacteria	Acidobacteriota	Vicinamibacteria	Vicinamibacterales	UBA2999	NA	Vicinamibacterales	0	0	4	8	0	2	0	1	4	3	1	0	1	6	0	0	0	2	0	0	5	2	3	4	2	0	0	0	1	6	0	5	0	0
bin_7	Seq51	246	95.9	0.25	0.62	2940126	5067766	5019	Bacteria	Pseudomonadota	Alphaproteobacteria	Rhizobiales	Aestuariivirgaceae	NA	Aestuariivirgaceae	0	0	0	3	0	1	0	0	0	1	3	0	2	3	0	0	0	1	0	0	0	3	0	4	0	0	0	0	0	3	0	0	0	0
bin_70	Seq713	244	86.96	2.53	0.66	281723	4339931	4068	Bacteria	Acidobacteriota	Vicinamibacteria	Vicinamibacterales	UBA2999	JAMQPK01	Vicinamibacterales	0	0	4	4	0	0	0	1	4	0	3	1	4	2	0	0	0	0	0	0	4	0	2	0	2	0	0	0	0	0	0	0	0	0
bin_72	Seq21276	242	56.51	0.69	0.6	62064	3014167	3295	Bacteria	UBA10199	UBA10199	DSSB01	DSSB01	DATEDP01	Bacteria	0	0	0	0	0	0	0	0	0	0	0	1	0	0	0	0	0	0	0	0	0	0	0	0	0	0	0	0	0	0	0	0	0	0
bin_73	Seq298	246	63.59	0.13	0.65	164428	4423418	4719	Bacteria	Pseudomonadota	Alphaproteobacteria	Rhizobiales	Xanthobacteraceae	P52-10	Xanthobacteraceae	0	0	2	3	0	0	0	0	2	0	1	0	1	2	0	0	0	0	0	0	2	1	1	1	1	0	0	0	0	1	0	0	0	0
bin_76	Seq709	237	58.96	1.09	0.69	168041	4560027	5056	Bacteria	Planctomycetota	Phycisphaerae	Phycisphaerales	UBA1924	NA	Phycisphaerales	0	0	0	0	0	2	0	0	0	3	7	1	0	0	0	0	0	2	0	0	0	0	0	2	0	0	0	2	1	1	0	0	0	0
bin_79	Seq2492	246	76.57	1.8	0.69	101276	3409845	3574	Bacteria	Pseudomonadota	Gammaproteobacteria	Burkholderiales	SG8-39	RBG-16-66-20	Burkholderiales	0	0	2	2	0	0	0	0	2	0	0	0	1	1	0	0	0	0	0	0	2	0	1	0	1	0	0	0	0	0	0	0	0	0
bin_8	null		99.97	1.83	0.64	2391627	3933965	3749	Bacteria	Acidobacteriota	Vicinamibacteria	Vicinamibacterales	UBA2999	NA	Vicinamibacterales	0	0	0	0	0	0	0	0	0	0	3	0	2	0	0	0	0	0	0	0	0	0	0	0	0	0	0	0	0	0	0	0	0	0
bin_80	Seq730	244	79.62	1.4	0.67	289984	7092939	6293	Bacteria	Acidobacteriota	Vicinamibacteria	Vicinamibacterales	2-12-FULL-66-21	DATBJJ01	Vicinamibacterales	0	0	5	5	0	2	0	0	4	4	7	1	4	2	0	0	0	2	0	0	4	0	2	2	2	0	0	0	2	3	0	4	0	0
bin_82	null		73.43	4.18	0.68	79031	4303637	5020	Bacteria	Acidobacteriota	Vicinamibacteria	Vicinamibacterales	UBA2999	JBEQUD01	Vicinamibacterales	0	0	0	1	0	0	0	0	0	0	2	1	1	0	0	0	0	0	0	0	0	0	0	0	0	0	0	0	0	1	0	0	0	0
bin_83	null		70.6	0.35	0.7	223053	4958325	4680	Bacteria	Acidobacteriota	Vicinamibacteria	Vicinamibacterales	UBA2999	NA	Vicinamibacterales	0	0	10	11	0	0	0	0	10	0	0	0	8	5	0	1	0	0	0	0	10	0	5	0	5	1	0	1	0	0	0	0	0	0
bin_88	null		56.2	0.24	0.56	70024	755575	996	Bacteria	Patescibacteriota	Minisyncoccia	UBA9973	UBA2100	UBA10103	Minisyncoccia	0	0	0	0	0	0	0	0	0	0	0	0	1	0	0	0	0	0	0	0	0	0	0	0	0	0	0	0	0	0	0	0	0	0
bin_9	Seq1103	246	90.86	0.46	0.67	3737860	4390653	3938	Bacteria	Gemmatimonadota	Gemmatimonadetes	Gemmatimonadales	GWC2-71-9	SZUA-320	Gemmatimonadales	0	0	2	4	0	1	0	0	2	1	4	0	0	2	0	0	0	1	0	0	2	1	1	2	1	0	0	1	0	1	0	1	0	0
bin_91	null		56.78	1.21	0.6	107581	4687656	5915	Bacteria	Planctomycetota	Phycisphaerae	Tepidisphaerales	Tepidisphaeraceae	DASZXJ01	Tepidisphaeraceae	0	0	3	3	0	1	0	0	2	2	2	0	1	2	9	2	0	1	0	0	2	1	1	2	1	1	0	1	1	9	0	1	0	0
bin_95	null		57.73	0.71	0.7	179146	3239394	3239	Bacteria	Pseudomonadota	Alphaproteobacteria	Rhizobiales	Kaistiaceae	JAFKKF01	Kaistiaceae	0	0	0	0	0	1	0	0	0	1	1	1	1	0	0	0	0	1	0	0	0	0	0	1	0	0	0	0	0	1	0	1	0	0
[truncated: 82 more columns]

## Sheet: Table S4
Table S4. Correspondense of ASV from cluster assosiated with ash content and MAGs.
ASV	MAG	Kingdom	Phylum	Class	Order	Family	Genus
Seq919	bin_0	Bacteria	Pseudomonadota	Gammaproteobacteria	Burkholderiales	TRA3-20
Seq140	bin_10	Bacteria	Hydrogenedentes	Hydrogenedentia	Hydrogenedentiales	Hydrogenedensaceae
Seq1170	bin_102	Bacteria	Acidobacteriota	Vicinamibacteria	Vicinamibacterales
Seq447	bin_12	Bacteria	Myxococcota	Polyangiia	Haliangiales	Haliangiaceae
Seq91	bin_14	Bacteria	Pseudomonadota	Alphaproteobacteria	Hyphomicrobiales	Xanthobacteraceae
Seq794	bin_15	Bacteria	Myxococcota	Polyangiia	Haliangiales	Haliangiaceae
Seq83	bin_18	Bacteria	Chloroflexota	JG30-KF-CM66
Seq106	bin_22	Bacteria	Patescibacteria	Gracilibacteria
Seq335	bin_24	Bacteria	Pseudomonadota	Alphaproteobacteria	Caulobacterales	Hyphomonadaceae	SWB02
Seq4745	bin_27	Bacteria	Chloroflexota	Anaerolineae	Anaerolineales	Anaerolineaceae
Seq1252	bin_3	Bacteria	Pseudomonadota	Alphaproteobacteria	Caulobacterales	Parvularculaceae	Amphiplicatus
Seq1825	bin_33	Bacteria	Planctomycetota	Phycisphaerae	Tepidisphaerales	WD2101 soil group
Seq119	bin_4	Bacteria	Bacteroidota	Bacteroidia	Chitinophagales	Chitinophagaceae	Terrimonas
Seq636	bin_42	Bacteria	Bacteroidota	Bacteroidia	Cytophagales	Microscillaceae	Chryseolinea
Seq19673	bin_5	Bacteria	Myxococcota	Polyangiia	Haliangiales	Haliangiaceae
Seq503	bin_51	Bacteria	Pseudomonadota	Alphaproteobacteria	Dongiales	Dongiaceae	Dongia
Seq592	bin_55	Bacteria	Chlamydiota	Chlamydiia	Chlamydiales	cvE6
Seq614	bin_56	Bacteria	Pseudomonadota	Alphaproteobacteria	Caulobacterales	Hyphomonadaceae	SWB02
Seq1484	bin_61	Bacteria	Acidobacteriota	Vicinamibacteria	Vicinamibacterales	Vicinamibacteraceae
Seq1988	bin_65	Bacteria	Pseudomonadota	Gammaproteobacteria	PLTA13
Seq1103	bin_9	Bacteria	Gemmatimonadota	Gemmatimonadia	Gemmatimonadales	Gemmatimonadaceae
Seq88	NA	Bacteria	Chloroflexota	Chloroflexia	Chloroflexales	Roseiflexaceae
Seq232	NA	Bacteria	Pseudomonadota	Gammaproteobacteria	CCD24
Seq254	NA	Bacteria	Bacteroidota	Bacteroidia	Chitinophagales	Chitinophagaceae	Terrimonas
Seq290	NA	Bacteria	Bacteroidota	Bacteroidia	Cytophagales	Microscillaceae	Chryseolinea
Seq336	NA	Bacteria	Gemmatimonadota	Gemmatimonadia	Gemmatimonadales	Gemmatimonadaceae
Seq421	NA	Bacteria	Pseudomonadota	Gammaproteobacteria	Burkholderiales	Nitrosomonadaceae	IS-44
Seq434	NA	Bacteria	Pseudomonadota	Alphaproteobacteria	Hyphomicrobiales	Hyphomicrobiales Incertae Sedis	Bauldia
Seq436	NA	Bacteria	Chlamydiota	Chlamydiia	Chlamydiales	Simkaniaceae
Seq501	NA	Bacteria	Planctomycetota	Phycisphaerae	Tepidisphaerales	CPla-3 termite group
Seq530	NA	Bacteria	Pseudomonadota	Gammaproteobacteria	Burkholderiales	Nitrosomonadaceae	IS-44
Seq586	NA	Bacteria	Bacteroidota	Bacteroidia	Cytophagales	Microscillaceae	Chryseotalea
Seq629	NA	Bacteria	Pseudomonadota	Alphaproteobacteria
Seq635	NA	Bacteria	Pseudomonadota	Alphaproteobacteria	Hyphomicrobiales	Xanthobacteraceae	Bradyrhizobium
Seq668	NA	Bacteria	Pseudomonadota	Alphaproteobacteria	Rhodospirillales
Seq703	NA	Bacteria	Methylomirabilota	Methylomirabilia	Rokubacteriales
Seq787	NA	Bacteria	Planctomycetota	Phycisphaerae	Phycisphaerales	Phycisphaeraceae
Seq791	NA	Bacteria	Verrucomicrobiota	Verrucomicrobiia	Pedosphaerales	Pedosphaeraceae
Seq804	NA	Bacteria	Acidobacteriota	Vicinamibacteria	Vicinamibacterales
Seq820	NA	Bacteria	Planctomycetota	Phycisphaerae	Tepidisphaerales	WD2101 soil group
Seq899	NA	Bacteria	Pseudomonadota	Gammaproteobacteria	Gammaproteobacteria Incertae Sedis	Unknown Family	Acidibacter
Seq1069	NA	Bacteria	Pseudomonadota	Gammaproteobacteria	Burkholderiales	Nitrosomonadaceae	MND1
Seq1284	NA	Bacteria	Planctomycetota	Pla4 lineage
Seq1471	NA	Bacteria	Bacteroidota	Bacteroidia	Chitinophagales	Chitinophagaceae
Seq1483	NA	Bacteria	Hydrogenedentes	Hydrogenedentia	Hydrogenedentiales	Hydrogenedensaceae
Seq1492	NA	Bacteria	Chloroflexota	Anaerolineae	Aggregatilineales	A4b
Seq1506	NA	Bacteria	Planctomycetota	Planctomycetes	Planctomycetales	Gimesiaceae
Seq1635	NA	Bacteria	Chloroflexota	Anaerolineae	RBG-13-54-9
Seq1687	NA	Bacteria	Bacteroidota	Bacteroidia	Chitinophagales	Chitinophagaceae	Edaphobaculum
Seq1694	NA	Bacteria	Pseudomonadota	Gammaproteobacteria	PLTA13
Seq1757	NA	Bacteria	Verrucomicrobiota	Verrucomicrobiia	Pedosphaerales	Pedosphaeraceae	Oikopleura
Seq1866	NA	Bacteria	Verrucomicrobiota	Verrucomicrobiia	Pedosphaerales	Pedosphaeraceae	DEV008
Seq2072	NA	Bacteria	Patescibacteria	Microgenomatia	Candidatus Woykebacteria
Seq2587	NA	Bacteria	Bacteroidota	Bacteroidia	Chitinophagales	Chitinophagaceae	Terrimonas
Seq2738	NA	Bacteria	Bacteroidota	Bacteroidia	Cytophagales	Microscillaceae	Hassallia
Seq2765	NA	Bacteria	Gemmatimonadota	Gemmatimonadia	Gemmatimonadales	Gemmatimonadaceae
Seq2797	NA	Bacteria	Pseudomonadota	Gammaproteobacteria	Burkholderiales	Nitrosomonadaceae	MND1
Seq3055	NA	Bacteria	Chlamydiota	Chlamydiia	Chlamydiales
Seq3464	NA	Bacteria	Acidobacteriota	Vicinamibacteria	Vicinamibacterales
Seq3890	NA	Bacteria	Verrucomicrobiota	Verrucomicrobiia	Chthoniobacterales	Xiphinematobacteraceae	Candidatus Xiphinematobacter
Seq4132	NA	Bacteria	Acidobacteriota	Acidobacteriae	Bryobacterales	Bryobacteraceae	Paludibaculum
Seq4177	NA	Bacteria	Pseudomonadota	Gammaproteobacteria	Burkholderiales	Nitrosomonadaceae	MND1
Seq4293	NA	Bacteria	Chloroflexota	Anaerolineae	Aggregatilineales	A4b
Seq4356	NA	Bacteria	Acidobacteriota	Acidobacteriae	Bryobacterales	Bryobacteraceae	Bryobacter
Seq4472	NA	Bacteria	Planctomycetota	Planctomycetes	Pirellulales	Pirellulaceae
Seq4751	NA	Bacteria	Planctomycetota	Phycisphaerae	Phycisphaerales	Phycisphaeraceae
Seq4776	NA	Bacteria	Verrucomicrobiota	Verrucomicrobiia	Pedosphaerales	Pedosphaeraceae	Pedosphaera
Seq4915	NA	Bacteria	Gemmatimonadota	Gemmatimonadia	Gemmatimonadales	Gemmatimonadaceae	Gemmatimonas
Seq5249	NA	Bacteria	Chloroflexota	Anaerolineae	Aggregatilineales	A4b
Seq5464	NA	Bacteria	Bacteroidota	Bacteroidia	Cytophagales	Microscillaceae	Chryseotalea
Seq5512	NA	Bacteria	Patescibacteria	ABY1	Candidatus Magasanikbacteria
Seq5684	NA	Bacteria	Verrucomicrobiota	Verrucomicrobiia	Pedosphaerales	Pedosphaeraceae
Seq6051	NA	Bacteria	Gemmatimonadota	Gemmatimonadia	Gemmatimonadales	Gemmatimonadaceae
Seq6124	NA	Bacteria	Thermodesulfobacteriota
Seq6495	NA	Bacteria	Dependentiae	Babeliae	Babeliales	Vermiphilaceae
Seq7867	NA	Bacteria	Patescibacteria	Gracilibacteria
Seq8249	NA	Bacteria	Bacteroidota	Bacteroidia	Chitinophagales	Chitinophagaceae
Seq19744	NA	Bacteria	Pseudomonadota	Alphaproteobacteria	Hyphomicrobiales	Xanthobacteraceae
Seq19748	NA	Bacteria	Bacteroidota	Bacteroidia	Chitinophagales	Chitinophagaceae	Terrimonas
Seq19764	NA	Bacteria	Planctomycetota	Planctomycetes	Planctomycetales	Rubinisphaeraceae	Planctomicrobium
Seq19765	NA	Bacteria	Bdellovibrionota	Bdellovibrionia	Bdellovibrionales	Pseudobdellovibrionaceae
Seq19766	NA	Bacteria	Chlamydiota	Chlamydiia	Chlamydiales
Seq19780	NA	Bacteria	Bacteroidota	Bacteroidia	Sphingobacteriales	NS11-12 marine group
Seq19792	NA	Bacteria	Patescibacteria	Parcubacteria
Seq19833	NA	Bacteria	Pseudomonadota	Gammaproteobacteria	Burkholderiales	Nitrosomonadaceae	MND1
Seq19834	NA	Bacteria	Bacteroidota	Bacteroidia	Sphingobacteriales	NS11-12 marine group
Seq19837	NA	Bacteria	Pseudomonadota	Gammaproteobacteria	Burkholderiales	TRA3-20
Seq19843	NA	Bacteria	Pseudomonadota	Gammaproteobacteria	PLTA13
Seq19846	NA	Bacteria	Pseudomonadota	Alphaproteobacteria	Micavibrionales
Seq19852	NA	Bacteria	Patescibacteria	Microgenomatia	Candidatus Collierbacteria
Seq19874	NA	Bacteria	Planctomycetota	Phycisphaerae	Phycisphaerales	Phycisphaeraceae	SM1A02
Seq19875	NA	Bacteria	Acidobacteriota	Acidobacteriae	Bryobacterales	Bryobacteraceae	Bryobacter
Seq19900	NA	Bacteria	Pseudomonadota	Alphaproteobacteria
Seq19905	NA	Bacteria	Planctomycetota	Planctomycetes	Pirellulales	Pirellulaceae
Seq19915	NA	Bacteria	Planctomycetota	Planctomycetes	Pirellulales	Pirellulaceae	Pirellula
Seq19973	NA	Bacteria	Chloroflexota	Anaerolineae	Caldilineales	Caldilineaceae	Litorilinea

## Sheet: Table S5
Table S5. Chemical parameters of the BAGS generations
gen2 BAGS, 2023-2024гг									gen1 BAGS, 2023
	0 point	1 point	2 point	3 point	4 point	5 point	6 point			0 point	1 point	2 point	3 point	4 point	5 point	6 point
day	0 days	30 days	60 days	90 days	120 days	150 days	180 days		day	0 days	30 days	60 days	90 days	120 days	150 days	180 days
Moisture	70.39	69.9	72.99	73.67	73.9	68.23	74.16		Moisture	72.88	69.08	73.36	73.44	72.85	74.12	71.59
%	69.74	71.94	73.91	73.85	71.22	71.32	74.56		%	74.02	69.5	72.74	73.08	73.22	74	73.03
рНsal	2.886	6.24	6.324	6.018	6.224	6.334	6.53		рНsal	5.84	5.87	6.19	6.03	6.12	5.96	6.125
	2.936	6.23	6.43	6.267	6.497	6.177	6.72			5.29	5.52	6.03	6.22	6.33	6.05	6.136
N-NH4	0	0	0	0	0	0	0		N-NH4	traces	0	0	0	0	0	0
mg/100g	0	0	0	0	0	0	0		mg/100g		0	0	0	0	0	0
N-NO3	0	2.82	8.14	3.12	7.88	2.65	17.16		N-NO3	64.09	5.54	8.01	3.07	3.04	1.42	6.14
mg/100g	0	2.82	9.84	3.12	7.88	2.65	17.16		mg/100g	64.09	5.54	6.31	3.07	3.04	1.42	7.8
Сwat		212.9	250.7	383.5	256.6	179.7	123.2		Сwat	422.2	345.9	149.9	387.5	581	541.2	228.9
mg/100g		178.2	236.4	149.2	256.6	193.6	220		mg/100g	387.2	222.3	143.6	236.4	453	370.9	49.5
Respiration		361.3	251.8	416	481.7	262.7	405.1		Respiration		339.4	339.4	295.6	251.8	229.9	317.5
мг СО2/м2 час		405.1	361.3	416	459.8	284.6	448.8		мг СО2/м2 час		317.5	295.6	339.4	229.9	229.9	295.6
		405.1	361.3	437.9	437.9	284.6	405.1				295.6	295.6	339.4	186.1	229.9	339.4
		383.2	295.6	416	459.8	240.8	427				317.5	339.4	339.4	208	273.7	339.4
Potential nitrification		129.95	90.91	244.53	299.81	142.99	240.24		Potential nitrification	-61.32	2.87	-4.97	-3.07	-3.04	5.14	-0.82
N-NO3 mg/100g		129.95	90.91	415.98	316.24	142.99	240.24		N-NO3 mg/100g	-61.32	-0.8	-3.27	-3.07	-3.04	5.14	0.84
Ash, %	13.16	16.17	18.3	19.47	26.45	23.87	19.73		Ash, %	12.94	12.57	12.63	17.58	13.36	14.93	16.13
	16.45	18.87	17.7	22.37	22.45	22.4	21.62			13.83	13.04	12.97	17.58	14.53	11.89	22.02
TON		1.758	1.829	2.31	2.032	1.903	2.332
		1.831	1.88	2.333	2.199	2.042	2.335
